# Supplementary material for: cis-{2,6-Bis[(di-tert-butyl­phosphan­yl)meth­yl]cyclo­hexyl-κ3 P,C 1,P′}chloridopalladium(II)
Source: Acta Crystallogr Sect E Struct Rep Online. 2012 Nov 24;68(Pt 12):m1513. doi: 10.1107/S1600536812047022 (PMC3588760; doi:10.1107/S1600536812047022)
Supplement: Supplementary file 1 [file e-68-m1513-sup1.cif]

##############################################################################
#                                                                            #
# This CIF contains the data in a paper accepted for publication in          #
# Acta Crystallographica Section E. It conforms to the requirements of       #
# Notes for Authors for Acta Crystallographica Section E, and has been       #
# peer reviewed under the auspices of the IUCr Commission on Journals.       #
#                                                                            #
# Full details of the Crystallographic Information File format               #
# are given in the paper "The Crystallographic Information File (CIF):       #
# a New Standard Archive File for Crystallography" by S. R. Hall, F. H.      #
# Allen and I. D. Brown [Acta Cryst. (1991), A47, 655-685].                  #
#                                                                            #
# The current version of the core CIF dictionary is obtainable from          #
# ftp://ftp.iucr.org/pub/cif_core.dic.                                       #
#                                                                            #
# Software is freely available for graphical display of the structure(s)     #
# in this CIF. For information consult the CIF software page                 #
# http://www.iucr.org/resources/cif/software.                                #
#                                                                            #
# This file may be used for bona fide research purposes within the           #
# scientific community so long as proper attribution is given to the journal # 
# article from which it was obtained.                                        #
#                                                                            #
##############################################################################
data_I
_audit_creation_method     SHELXL-97
_chemical_name_systematic
;
<i>cis</i>-{2,6-Bis[(di-<i>tert</i>-
butylphosphanyl)methyl]cyclohexyl-
\k^3^<i>P</i>,<i>C</i>^1^,<i>P</i>'}chloridopalladium(II)
;
_chemical_name_common     ?
_chemical_formula_moiety     'C24 H49 Cl P2 Pd'
_chemical_formula_sum     'C24 H49 Cl P2 Pd'
_chemical_formula_iupac     '[Pd (C24 H49 P2) Cl]'
_chemical_formula_weight     541.42
_chemical_melting_point     ?
_symmetry_cell_setting     monoclinic
_symmetry_space_group_name_H-M     'P 21/n'
_symmetry_space_group_name_Hall     '-P 2yn'
loop_
    _symmetry_equiv_pos_as_xyz
    'x, y, z'
    '-x+1/2, y+1/2, -z+1/2'
    '-x, -y, -z'
    'x-1/2, -y-1/2, z-1/2'
_cell_length_a     11.9467(2)
_cell_length_b     14.6159(2)
_cell_length_c     15.5190(3)
_cell_angle_alpha     90.00
_cell_angle_beta     100.339(2)
_cell_angle_gamma     90.00
_cell_volume     2665.80(8)
_cell_formula_units_Z     4
_cell_measurement_reflns_used     14595
_cell_measurement_theta_min     2.219
_cell_measurement_theta_max     32.968
_cell_measurement_temperature     293(2)
_exptl_crystal_description     'prism'
_exptl_crystal_colour     'colourless'
_exptl_crystal_size_max     0.15
_exptl_crystal_size_mid     0.10
_exptl_crystal_size_min     0.05
_exptl_crystal_density_diffrn     1.349
_exptl_crystal_density_meas     ?
_exptl_crystal_density_method     'not measured'
_exptl_crystal_F_000     1144
_exptl_absorpt_coefficient_mu     0.925
_exptl_absorpt_correction_type     multi-scan
_exptl_absorpt_process_details
;
(<i>CrysAlis RED</i>; Oxford Diffraction, 2006)
;
_exptl_absorpt_correction_T_min     0.94123
_exptl_absorpt_correction_T_max     1.00000
_exptl_special_details     ?
_diffrn_ambient_temperature     293(2)
_diffrn_radiation_type     MoK\a
_diffrn_radiation_wavelength     0.71073
_diffrn_radiation_source     'Enhance (Mo) X-ray Source'
_diffrn_radiation_monochromator     graphite
_diffrn_measurement_device_type     'Oxford Diffraction XCalibur 3'
_diffrn_measurement_method     '\w scans'
_diffrn_detector_area_resol_mean     16.1829
_diffrn_reflns_number     26794
_diffrn_reflns_av_R_equivalents     0.0237
_diffrn_reflns_av_sigmaI/netI     0.0554
_diffrn_reflns_theta_min     2.22
_diffrn_reflns_theta_max     33.04
_diffrn_reflns_theta_full     25.00
_diffrn_measured_fraction_theta_max     0.921
_diffrn_measured_fraction_theta_full     0.995
_diffrn_reflns_limit_h_min     -18
_diffrn_reflns_limit_h_max     18
_diffrn_reflns_limit_k_min     -20
_diffrn_reflns_limit_k_max     22
_diffrn_reflns_limit_l_min     -17
_diffrn_reflns_limit_l_max     23
_diffrn_standards_number     ?
_diffrn_standards_interval_count     ?
_diffrn_standards_interval_time     ?
_diffrn_standards_decay_%     ?
_refine_special_details
;
Refinement of <i>F</i>^2^ against ALL reflections. The weighted <i>R</i>-factor
<i>wR</i> and goodness of fit <i>S</i> are based on <i>F</i>^2^, conventional
<i>R</i>-factors <i>R</i> are based on <i>F</i>, with <i>F</i> set to zero for
negative <i>F</i>^2^. The threshold expression of <i>F</i>^2^ >
\s(<i>F</i>^2^) is used only for calculating <i>R</i>-factors(gt) <i>etc</i>.
and is not relevant to the choice of reflections for refinement.
<i>R</i>-factors based on <i>F</i>^2^ are statistically about twice as large
as those based on <i>F</i>, and <i>R</i>- factors based on ALL data will be
even larger.
;
_reflns_number_total     9297
_reflns_number_gt     6699
_reflns_threshold_expression     I>2sigma(I)
_refine_ls_structure_factor_coef     Fsqd
_refine_ls_matrix_type     full
_refine_ls_R_factor_all     0.0433
_refine_ls_R_factor_gt     0.0281
_refine_ls_wR_factor_gt     0.0661
_refine_ls_wR_factor_ref     0.0695
_refine_ls_goodness_of_fit_ref     0.959
_refine_ls_restrained_S_all     0.959
_refine_ls_number_reflns     9297
_refine_ls_number_parameters     253
_refine_ls_number_restraints     0
_refine_ls_hydrogen_treatment     constr
_refine_ls_weighting_scheme     calc
_refine_ls_weighting_details
         'calc w=1/[\s^2^(Fo^2^)+(0.0400P)^2^+0.0000P] where P=(Fo^2^+2Fc^2^)/3'
_atom_sites_solution_hydrogens     geom
_atom_sites_solution_primary     direct
_atom_sites_solution_secondary     difmap
_refine_ls_shift/su_max     0.004
_refine_ls_shift/su_mean     0.000
_refine_diff_density_max     1.275
_refine_diff_density_min     -0.560
_refine_ls_extinction_method     none
_refine_ls_extinction_coef     ?
loop_
    _atom_type_symbol
    _atom_type_description
    _atom_type_scat_dispersion_real
    _atom_type_scat_dispersion_imag
    _atom_type_scat_source
    'C' 'C' 0.0033 0.0016
                         'International Tables Vol C Tables 4.2.6.8 and 6.1.1.4'
    'H' 'H' 0.0000 0.0000
                         'International Tables Vol C Tables 4.2.6.8 and 6.1.1.4'
    'P' 'P' 0.1023 0.0942
                         'International Tables Vol C Tables 4.2.6.8 and 6.1.1.4'
    'Cl' 'Cl' 0.1484 0.1585
                         'International Tables Vol C Tables 4.2.6.8 and 6.1.1.4'
    'Pd' 'Pd' -0.9988 1.0072
                         'International Tables Vol C Tables 4.2.6.8 and 6.1.1.4'
_computing_data_collection
;
<i>CrysAlis CCD</i> (Oxford Diffraction, 2006)
;
_computing_cell_refinement
;
<i>CrysAlis RED</i> (Oxford Diffraction, 2006)
;
_computing_data_reduction
;
<i>CrysAlis RED</i> (Oxford Diffraction, 2006)
;
_computing_structure_solution     'SHELXS97 (Sheldrick, 2008)'
_computing_structure_refinement     'SHELXL97 (Sheldrick, 2008)'
_computing_molecular_graphics     '<i>CrystalMaker</i> (CrystalMaker, 2011)'
_computing_publication_material     'SHELXL97 (Sheldrick, 2008)'
loop_
    _atom_site_type_symbol
    _atom_site_label
    _atom_site_fract_x
    _atom_site_fract_y
    _atom_site_fract_z
    _atom_site_U_iso_or_equiv
    _atom_site_adp_type
    _atom_site_calc_flag
    _atom_site_refinement_flags
    _atom_site_occupancy
    _atom_site_symmetry_multiplicity
    _atom_site_disorder_assembly
    _atom_site_disorder_group
    Pd Pd1 0.395006(10) 0.557045(8) 0.252150(7) 0.01343(4) Uani d . 1 1 . .
    Cl Cl1 0.36623(3) 0.67441(3) 0.35789(3) 0.02067(8) Uani d . 1 1 . .
    P P1 0.20462(4) 0.53783(3) 0.18983(3) 0.01455(8) Uani d . 1 1 . .
    P P2 0.59247(3) 0.55763(3) 0.28541(3) 0.01541(8) Uani d . 1 1 . .
    C C1 0.41983(14) 0.46752(12) 0.15303(11) 0.0188(3) Uani d . 1 1 . .
    H H1 0.4226 0.5065 0.1021 0.023 Uiso calc R 1 1 . .
    C C2 0.32136(14) 0.40129(11) 0.12327(11) 0.0197(3) Uani d . 1 1 . .
    H H2 0.3176 0.3597 0.1722 0.024 Uiso calc R 1 1 . .
    C C3 0.33987(15) 0.34263(12) 0.04548(10) 0.0210(3) Uani d . 1 1 . .
    H H3A 0.2794 0.2977 0.0332 0.025 Uiso calc R 1 1 . .
    H H3B 0.3356 0.3813 -0.0058 0.025 Uiso calc R 1 1 . .
    C C4 0.45339(16) 0.29375(12) 0.06192(11) 0.0268(4) Uani d . 1 1 . .
    H H4A 0.4642 0.2621 0.0091 0.032 Uiso calc R 1 1 . .
    H H4B 0.4539 0.2485 0.1077 0.032 Uiso calc R 1 1 . .
    C C5 0.55085(15) 0.36146(12) 0.08926(10) 0.0215(3) Uani d . 1 1 . .
    H H5A 0.5551 0.4029 0.0411 0.026 Uiso calc R 1 1 . .
    H H5B 0.6222 0.3283 0.1025 0.026 Uiso calc R 1 1 . .
    C C6 0.53358(15) 0.41664(12) 0.16956(11) 0.0211(3) Uani d . 1 1 . .
    H H6 0.5313 0.3731 0.2172 0.025 Uiso calc R 1 1 . .
    C C7 0.20875(14) 0.45253(11) 0.10369(11) 0.0196(3) Uani d . 1 1 . .
    H H7A 0.1461 0.4099 0.1016 0.024 Uiso calc R 1 1 . .
    H H7B 0.2011 0.4826 0.0472 0.024 Uiso calc R 1 1 . .
    C C8 0.63117(14) 0.48257(12) 0.20024(11) 0.0204(3) Uani d . 1 1 . .
    H H8A 0.6460 0.5190 0.1513 0.024 Uiso calc R 1 1 . .
    H H8B 0.6996 0.4486 0.2236 0.024 Uiso calc R 1 1 . .
    C C11 0.11083(13) 0.48541(11) 0.26177(10) 0.0172(3) Uani d . 1 1 . .
    C C12 0.16985(16) 0.39565(12) 0.29573(12) 0.0255(4) Uani d . 1 1 . .
    H H12A 0.2458 0.4085 0.3254 0.038 Uiso calc R 1 1 . .
    H H12B 0.1726 0.3554 0.2473 0.038 Uiso calc R 1 1 . .
    H H12C 0.1280 0.3670 0.3357 0.038 Uiso calc R 1 1 . .
    C C13 -0.00951(14) 0.46389(13) 0.21394(12) 0.0252(4) Uani d . 1 1 . .
    H H13A -0.0470 0.5197 0.1926 0.038 Uiso calc R 1 1 . .
    H H13B -0.0514 0.4347 0.2536 0.038 Uiso calc R 1 1 . .
    H H13C -0.0057 0.4238 0.1656 0.038 Uiso calc R 1 1 . .
    C C14 0.10502(15) 0.54682(12) 0.34093(11) 0.0242(4) Uani d . 1 1 . .
    H H14A 0.1807 0.5603 0.3709 0.036 Uiso calc R 1 1 . .
    H H14B 0.0640 0.5158 0.3801 0.036 Uiso calc R 1 1 . .
    H H14C 0.0666 0.6028 0.3214 0.036 Uiso calc R 1 1 . .
    C C15 0.13876(14) 0.64162(11) 0.12899(10) 0.0195(3) Uani d . 1 1 . .
    C C16 0.03613(16) 0.62126(13) 0.05651(12) 0.0290(4) Uani d . 1 1 . .
    H H16A 0.0577 0.5776 0.0162 0.044 Uiso calc R 1 1 . .
    H H16B 0.0114 0.6768 0.0258 0.044 Uiso calc R 1 1 . .
    H H16C -0.0248 0.5967 0.0822 0.044 Uiso calc R 1 1 . .
    C C17 0.10405(16) 0.71136(12) 0.19252(12) 0.0261(4) Uani d . 1 1 . .
    H H17A 0.1678 0.7241 0.2380 0.039 Uiso calc R 1 1 . .
    H H17B 0.0428 0.6870 0.2179 0.039 Uiso calc R 1 1 . .
    H H17C 0.0797 0.7668 0.1616 0.039 Uiso calc R 1 1 . .
    C C18 0.23380(16) 0.68321(12) 0.08639(12) 0.0271(4) Uani d . 1 1 . .
    H H18A 0.2561 0.6400 0.0461 0.041 Uiso calc R 1 1 . .
    H H18B 0.2981 0.6975 0.1310 0.041 Uiso calc R 1 1 . .
    H H18C 0.2065 0.7380 0.0556 0.041 Uiso calc R 1 1 . .
    C C21 0.66048(14) 0.50577(12) 0.39318(11) 0.0200(3) Uani d . 1 1 . .
    C C22 0.61384(17) 0.40707(12) 0.39274(12) 0.0286(4) Uani d . 1 1 . .
    H H22A 0.6367 0.3732 0.3458 0.043 Uiso calc R 1 1 . .
    H H22B 0.5323 0.4087 0.3846 0.043 Uiso calc R 1 1 . .
    H H22C 0.6436 0.3780 0.4475 0.043 Uiso calc R 1 1 . .
    C C23 0.79068(15) 0.50157(16) 0.40666(12) 0.0321(4) Uani d . 1 1 . .
    H H23A 0.8133 0.4693 0.3587 0.048 Uiso calc R 1 1 . .
    H H23B 0.8194 0.4703 0.4605 0.048 Uiso calc R 1 1 . .
    H H23C 0.8209 0.5626 0.4092 0.048 Uiso calc R 1 1 . .
    C C24 0.62365(15) 0.55715(12) 0.46951(11) 0.0235(3) Uani d . 1 1 . .
    H H24A 0.5421 0.5601 0.4604 0.035 Uiso calc R 1 1 . .
    H H24B 0.6543 0.6180 0.4726 0.035 Uiso calc R 1 1 . .
    H H24C 0.6515 0.5255 0.5233 0.035 Uiso calc R 1 1 . .
    C C25 0.65819(14) 0.67117(11) 0.26587(11) 0.0199(3) Uani d . 1 1 . .
    C C26 0.77759(15) 0.66373(13) 0.24310(13) 0.0304(4) Uani d . 1 1 . .
    H H26A 0.7752 0.6242 0.1934 0.046 Uiso calc R 1 1 . .
    H H26B 0.8290 0.6390 0.2922 0.046 Uiso calc R 1 1 . .
    H H26C 0.8032 0.7234 0.2294 0.046 Uiso calc R 1 1 . .
    C C27 0.66061(16) 0.73466(12) 0.34422(12) 0.0268(4) Uani d . 1 1 . .
    H H27A 0.5856 0.7391 0.3580 0.040 Uiso calc R 1 1 . .
    H H27B 0.6859 0.7943 0.3302 0.040 Uiso calc R 1 1 . .
    H H27C 0.7119 0.7105 0.3938 0.040 Uiso calc R 1 1 . .
    C C28 0.57787(16) 0.71338(13) 0.18684(12) 0.0276(4) Uani d . 1 1 . .
    H H28A 0.5027 0.7187 0.2001 0.041 Uiso calc R 1 1 . .
    H H28B 0.5758 0.6748 0.1365 0.041 Uiso calc R 1 1 . .
    H H28C 0.6052 0.7729 0.1747 0.041 Uiso calc R 1 1 . .
loop_
    _atom_site_aniso_label
    _atom_site_aniso_U_11
    _atom_site_aniso_U_22
    _atom_site_aniso_U_33
    _atom_site_aniso_U_12
    _atom_site_aniso_U_13
    _atom_site_aniso_U_23
    Pd1 0.01082(6) 0.01346(6) 0.01586(6) 0.00033(5) 0.00199(4) -0.00143(5)
    Cl1 0.01600(19) 0.0219(2) 0.02365(19) 0.00088(15) 0.00219(15) -0.00764(16)
    P1 0.01157(19) 0.01407(19) 0.01712(19) -0.00003(14) 0.00017(15) -0.00109(14)
    P2 0.01061(18) 0.01640(19) 0.01917(19) 0.00028(16) 0.00255(15) -0.00093(16)
    C1 0.0188(8) 0.0192(8) 0.0188(8) 0.0020(6) 0.0049(6) -0.0017(6)
    C2 0.0209(9) 0.0182(8) 0.0196(8) 0.0019(6) 0.0025(7) -0.0014(6)
    C3 0.0259(9) 0.0197(8) 0.0175(8) 0.0008(7) 0.0042(7) -0.0034(6)
    C4 0.0362(11) 0.0236(9) 0.0209(8) 0.0085(8) 0.0056(8) -0.0020(7)
    C5 0.0229(9) 0.0228(9) 0.0197(8) 0.0079(7) 0.0062(7) 0.0017(7)
    C6 0.0217(9) 0.0217(8) 0.0195(8) 0.0049(7) 0.0022(7) -0.0007(6)
    C7 0.0163(8) 0.0215(9) 0.0203(8) -0.0024(6) 0.0011(6) -0.0014(6)
    C8 0.0156(8) 0.0221(9) 0.0243(8) 0.0041(6) 0.0058(7) 0.0012(7)
    C11 0.0130(7) 0.0148(8) 0.0246(8) -0.0013(6) 0.0057(6) -0.0009(6)
    C12 0.0247(9) 0.0215(9) 0.0319(10) 0.0015(7) 0.0097(8) 0.0040(7)
    C13 0.0167(9) 0.0281(10) 0.0312(9) -0.0050(7) 0.0051(7) -0.0033(7)
    C14 0.0229(9) 0.0274(10) 0.0234(8) -0.0038(7) 0.0074(7) -0.0028(7)
    C15 0.0183(8) 0.0168(8) 0.0213(8) 0.0009(6) -0.0021(6) 0.0009(6)
    C16 0.0272(10) 0.0241(9) 0.0302(9) 0.0025(8) -0.0097(8) 0.0021(8)
    C17 0.0263(10) 0.0181(9) 0.0315(10) 0.0055(7) -0.0014(8) 0.0006(7)
    C18 0.0288(10) 0.0225(9) 0.0300(9) 0.0003(8) 0.0052(8) 0.0073(7)
    C21 0.0148(8) 0.0236(9) 0.0208(8) 0.0022(7) 0.0012(6) -0.0007(7)
    C22 0.0385(11) 0.0218(9) 0.0228(9) 0.0025(8) -0.0020(8) 0.0023(7)
    C23 0.0180(9) 0.0516(13) 0.0254(9) 0.0069(9) 0.0000(7) 0.0019(9)
    C24 0.0240(9) 0.0258(9) 0.0209(8) -0.0009(7) 0.0044(7) 0.0000(7)
    C25 0.0145(8) 0.0199(8) 0.0258(8) -0.0019(6) 0.0047(6) 0.0003(7)
    C26 0.0191(9) 0.0281(10) 0.0462(11) -0.0043(7) 0.0120(8) 0.0042(9)
    C27 0.0234(9) 0.0204(9) 0.0363(10) -0.0062(7) 0.0044(8) -0.0022(8)
    C28 0.0265(10) 0.0236(9) 0.0324(10) -0.0019(7) 0.0046(8) 0.0078(8)
_geom_special_details
;
All e.s.d.'s (except the e.s.d. in the dihedral angle between two l.s. planes)
are estimated using the full covariance matrix. The cell e.s.d.'s are taken
into account individually in the estimation of e.s.d.'s in distances, angles
and torsion angles; correlations between e.s.d.'s in cell parameters are only
used when they are defined by crystal symmetry. An approximate (isotropic)
treatment of cell e.s.d.'s is used for estimating e.s.d.'s involving l.s.
planes.
;
loop_
    _geom_bond_atom_site_label_1
    _geom_bond_atom_site_label_2
    _geom_bond_site_symmetry_2
    _geom_bond_distance
    _geom_bond_publ_flag
    Pd1 C1 . 2.0808(16) ?
    Pd1 P2 . 2.3226(4) ?
    Pd1 P1 . 2.3233(4) ?
    Pd1 Cl1 . 2.4405(4) ?
    P1 C7 . 1.8352(17) ?
    P1 C11 . 1.8810(16) ?
    P1 C15 . 1.8828(17) ?
    P2 C8 . 1.8394(17) ?
    P2 C21 . 1.8827(17) ?
    P2 C25 . 1.8835(17) ?
    C1 C2 . 1.530(2) ?
    C1 C6 . 1.530(2) ?
    C1 H1 . 0.9800 ?
    C2 C7 . 1.522(2) ?
    C2 C3 . 1.529(2) ?
    C2 H2 . 0.9800 ?
    C3 C4 . 1.513(2) ?
    C3 H3A . 0.9700 ?
    C3 H3B . 0.9700 ?
    C4 C5 . 1.529(3) ?
    C4 H4A . 0.9700 ?
    C4 H4B . 0.9700 ?
    C5 C6 . 1.529(2) ?
    C5 H5A . 0.9700 ?
    C5 H5B . 0.9700 ?
    C6 C8 . 1.522(2) ?
    C6 H6 . 0.9800 ?
    C7 H7A . 0.9700 ?
    C7 H7B . 0.9700 ?
    C8 H8A . 0.9700 ?
    C8 H8B . 0.9700 ?
    C11 C13 . 1.528(2) ?
    C11 C14 . 1.533(2) ?
    C11 C12 . 1.537(2) ?
    C12 H12A . 0.9600 ?
    C12 H12B . 0.9600 ?
    C12 H12C . 0.9600 ?
    C13 H13A . 0.9600 ?
    C13 H13B . 0.9600 ?
    C13 H13C . 0.9600 ?
    C14 H14A . 0.9600 ?
    C14 H14B . 0.9600 ?
    C14 H14C . 0.9600 ?
    C15 C17 . 1.526(2) ?
    C15 C16 . 1.537(2) ?
    C15 C18 . 1.538(2) ?
    C16 H16A . 0.9600 ?
    C16 H16B . 0.9600 ?
    C16 H16C . 0.9600 ?
    C17 H17A . 0.9600 ?
    C17 H17B . 0.9600 ?
    C17 H17C . 0.9600 ?
    C18 H18A . 0.9600 ?
    C18 H18B . 0.9600 ?
    C18 H18C . 0.9600 ?
    C21 C24 . 1.532(2) ?
    C21 C23 . 1.533(2) ?
    C21 C22 . 1.546(2) ?
    C22 H22A . 0.9600 ?
    C22 H22B . 0.9600 ?
    C22 H22C . 0.9600 ?
    C23 H23A . 0.9600 ?
    C23 H23B . 0.9600 ?
    C23 H23C . 0.9600 ?
    C24 H24A . 0.9600 ?
    C24 H24B . 0.9600 ?
    C24 H24C . 0.9600 ?
    C25 C27 . 1.526(2) ?
    C25 C26 . 1.534(2) ?
    C25 C28 . 1.544(2) ?
    C26 H26A . 0.9600 ?
    C26 H26B . 0.9600 ?
    C26 H26C . 0.9600 ?
    C27 H27A . 0.9600 ?
    C27 H27B . 0.9600 ?
    C27 H27C . 0.9600 ?
    C28 H28A . 0.9600 ?
    C28 H28B . 0.9600 ?
    C28 H28C . 0.9600 ?
loop_
    _geom_angle_atom_site_label_1
    _geom_angle_atom_site_label_2
    _geom_angle_atom_site_label_3
    _geom_angle_site_symmetry_1
    _geom_angle_site_symmetry_3
    _geom_angle
    _geom_angle_publ_flag
    C1 Pd1 P2 . . 83.84(5) ?
    C1 Pd1 P1 . . 82.82(5) ?
    P2 Pd1 P1 . . 166.495(15) ?
    C1 Pd1 Cl1 . . 174.27(5) ?
    P2 Pd1 Cl1 . . 96.201(14) ?
    P1 Pd1 Cl1 . . 96.853(14) ?
    C7 P1 C11 . . 104.62(7) ?
    C7 P1 C15 . . 104.21(8) ?
    C11 P1 C15 . . 112.70(7) ?
    C7 P1 Pd1 . . 103.48(6) ?
    C11 P1 Pd1 . . 116.43(5) ?
    C15 P1 Pd1 . . 113.65(5) ?
    C8 P2 C21 . . 105.91(8) ?
    C8 P2 C25 . . 104.13(8) ?
    C21 P2 C25 . . 111.83(8) ?
    C8 P2 Pd1 . . 102.38(6) ?
    C21 P2 Pd1 . . 117.07(5) ?
    C25 P2 Pd1 . . 113.80(5) ?
    C2 C1 C6 . . 110.78(14) ?
    C2 C1 Pd1 . . 114.66(11) ?
    C6 C1 Pd1 . . 114.96(11) ?
    C2 C1 H1 . . 105.1 ?
    C6 C1 H1 . . 105.1 ?
    Pd1 C1 H1 . . 105.1 ?
    C7 C2 C3 . . 111.48(13) ?
    C7 C2 C1 . . 110.69(13) ?
    C3 C2 C1 . . 112.39(14) ?
    C7 C2 H2 . . 107.3 ?
    C3 C2 H2 . . 107.3 ?
    C1 C2 H2 . . 107.3 ?
    C4 C3 C2 . . 112.57(14) ?
    C4 C3 H3A . . 109.1 ?
    C2 C3 H3A . . 109.1 ?
    C4 C3 H3B . . 109.1 ?
    C2 C3 H3B . . 109.1 ?
    H3A C3 H3B . . 107.8 ?
    C3 C4 C5 . . 110.85(14) ?
    C3 C4 H4A . . 109.5 ?
    C5 C4 H4A . . 109.5 ?
    C3 C4 H4B . . 109.5 ?
    C5 C4 H4B . . 109.5 ?
    H4A C4 H4B . . 108.1 ?
    C4 C5 C6 . . 111.11(14) ?
    C4 C5 H5A . . 109.4 ?
    C6 C5 H5A . . 109.4 ?
    C4 C5 H5B . . 109.4 ?
    C6 C5 H5B . . 109.4 ?
    H5A C5 H5B . . 108.0 ?
    C8 C6 C5 . . 112.41(14) ?
    C8 C6 C1 . . 110.62(14) ?
    C5 C6 C1 . . 111.44(14) ?
    C8 C6 H6 . . 107.4 ?
    C5 C6 H6 . . 107.4 ?
    C1 C6 H6 . . 107.4 ?
    C2 C7 P1 . . 109.10(11) ?
    C2 C7 H7A . . 109.9 ?
    P1 C7 H7A . . 109.9 ?
    C2 C7 H7B . . 109.9 ?
    P1 C7 H7B . . 109.9 ?
    H7A C7 H7B . . 108.3 ?
    C6 C8 P2 . . 108.99(11) ?
    C6 C8 H8A . . 109.9 ?
    P2 C8 H8A . . 109.9 ?
    C6 C8 H8B . . 109.9 ?
    P2 C8 H8B . . 109.9 ?
    H8A C8 H8B . . 108.3 ?
    C13 C11 C14 . . 109.63(14) ?
    C13 C11 C12 . . 108.94(14) ?
    C14 C11 C12 . . 107.99(14) ?
    C13 C11 P1 . . 113.85(12) ?
    C14 C11 P1 . . 110.77(11) ?
    C12 C11 P1 . . 105.41(11) ?
    C11 C12 H12A . . 109.5 ?
    C11 C12 H12B . . 109.5 ?
    H12A C12 H12B . . 109.5 ?
    C11 C12 H12C . . 109.5 ?
    H12A C12 H12C . . 109.5 ?
    H12B C12 H12C . . 109.5 ?
    C11 C13 H13A . . 109.5 ?
    C11 C13 H13B . . 109.5 ?
    H13A C13 H13B . . 109.5 ?
    C11 C13 H13C . . 109.5 ?
    H13A C13 H13C . . 109.5 ?
    H13B C13 H13C . . 109.5 ?
    C11 C14 H14A . . 109.5 ?
    C11 C14 H14B . . 109.5 ?
    H14A C14 H14B . . 109.5 ?
    C11 C14 H14C . . 109.5 ?
    H14A C14 H14C . . 109.5 ?
    H14B C14 H14C . . 109.5 ?
    C17 C15 C16 . . 109.18(14) ?
    C17 C15 C18 . . 108.71(14) ?
    C16 C15 C18 . . 108.39(14) ?
    C17 C15 P1 . . 110.59(11) ?
    C16 C15 P1 . . 114.69(12) ?
    C18 C15 P1 . . 105.05(11) ?
    C15 C16 H16A . . 109.5 ?
    C15 C16 H16B . . 109.5 ?
    H16A C16 H16B . . 109.5 ?
    C15 C16 H16C . . 109.5 ?
    H16A C16 H16C . . 109.5 ?
    H16B C16 H16C . . 109.5 ?
    C15 C17 H17A . . 109.5 ?
    C15 C17 H17B . . 109.5 ?
    H17A C17 H17B . . 109.5 ?
    C15 C17 H17C . . 109.5 ?
    H17A C17 H17C . . 109.5 ?
    H17B C17 H17C . . 109.5 ?
    C15 C18 H18A . . 109.5 ?
    C15 C18 H18B . . 109.5 ?
    H18A C18 H18B . . 109.5 ?
    C15 C18 H18C . . 109.5 ?
    H18A C18 H18C . . 109.5 ?
    H18B C18 H18C . . 109.5 ?
    C24 C21 C23 . . 109.83(14) ?
    C24 C21 C22 . . 107.91(14) ?
    C23 C21 C22 . . 108.62(15) ?
    C24 C21 P2 . . 110.58(11) ?
    C23 C21 P2 . . 113.75(12) ?
    C22 C21 P2 . . 105.90(11) ?
    C21 C22 H22A . . 109.5 ?
    C21 C22 H22B . . 109.5 ?
    H22A C22 H22B . . 109.5 ?
    C21 C22 H22C . . 109.5 ?
    H22A C22 H22C . . 109.5 ?
    H22B C22 H22C . . 109.5 ?
    C21 C23 H23A . . 109.5 ?
    C21 C23 H23B . . 109.5 ?
    H23A C23 H23B . . 109.5 ?
    C21 C23 H23C . . 109.5 ?
    H23A C23 H23C . . 109.5 ?
    H23B C23 H23C . . 109.5 ?
    C21 C24 H24A . . 109.5 ?
    C21 C24 H24B . . 109.5 ?
    H24A C24 H24B . . 109.5 ?
    C21 C24 H24C . . 109.5 ?
    H24A C24 H24C . . 109.5 ?
    H24B C24 H24C . . 109.5 ?
    C27 C25 C26 . . 109.96(15) ?
    C27 C25 C28 . . 108.08(14) ?
    C26 C25 C28 . . 108.45(14) ?
    C27 C25 P2 . . 110.88(12) ?
    C26 C25 P2 . . 113.98(12) ?
    C28 C25 P2 . . 105.21(11) ?
    C25 C26 H26A . . 109.5 ?
    C25 C26 H26B . . 109.5 ?
    H26A C26 H26B . . 109.5 ?
    C25 C26 H26C . . 109.5 ?
    H26A C26 H26C . . 109.5 ?
    H26B C26 H26C . . 109.5 ?
    C25 C27 H27A . . 109.5 ?
    C25 C27 H27B . . 109.5 ?
    H27A C27 H27B . . 109.5 ?
    C25 C27 H27C . . 109.5 ?
    H27A C27 H27C . . 109.5 ?
    H27B C27 H27C . . 109.5 ?
    C25 C28 H28A . . 109.5 ?
    C25 C28 H28B . . 109.5 ?
    H28A C28 H28B . . 109.5 ?
    C25 C28 H28C . . 109.5 ?
    H28A C28 H28C . . 109.5 ?
    H28B C28 H28C . . 109.5 ?
_iucr_refine_instructions_details
;
TITL abs in P2(1)/n
CELL 0.71073  11.9467  14.6159  15.5190  90.000 100.339  90.000
ZERR    4.00   0.0002   0.0002   0.0003   0.000   0.002   0.000
LATT  1
SYMM 0.5-X, 0.5+Y, 0.5-Z
SFAC C H P CL PD
UNIT 96 196 8 4 4
L.S. 10
BOND $h
FMAP 2
PLAN 5
acta 50
WGHT    0.040000
FVAR       0.27399
PD1   5    0.395006    0.557045    0.252150    11.00000    0.01082    0.01346 =
         0.01586   -0.00143    0.00199    0.00033
CL1   4    0.366229    0.674413    0.357887    11.00000    0.01600    0.02186 =
         0.02365   -0.00764    0.00219    0.00088
P1    3    0.204622    0.537832    0.189831    11.00000    0.01157    0.01407 =
         0.01712   -0.00109    0.00017   -0.00003
P2    3    0.592470    0.557633    0.285405    11.00000    0.01061    0.01640 =
         0.01917   -0.00093    0.00255    0.00028
C1    1    0.419832    0.467524    0.153031    11.00000    0.01879    0.01924 =
         0.01880   -0.00166    0.00494    0.00201
AFIX  13
H1    2    0.422619    0.506536    0.102100    11.00000   -1.20000
AFIX   0
C2    1    0.321360    0.401287    0.123270    11.00000    0.02090    0.01816 =
         0.01958   -0.00140    0.00247    0.00193
AFIX  13
H2    2    0.317602    0.359733    0.172228    11.00000   -1.20000
AFIX   0
C3    1    0.339873    0.342634    0.045483    11.00000    0.02590    0.01974 =
         0.01745   -0.00337    0.00421    0.00081
AFIX  23
H3A   2    0.279377    0.297683    0.033186    11.00000   -1.20000
H3B   2    0.335627    0.381338   -0.005777    11.00000   -1.20000
AFIX   0
C4    1    0.453393    0.293753    0.061919    11.00000    0.03622    0.02358 =
         0.02088   -0.00200    0.00558    0.00847
AFIX  23
H4A   2    0.464156    0.262109    0.009073    11.00000   -1.20000
H4B   2    0.453939    0.248505    0.107717    11.00000   -1.20000
AFIX   0
C5    1    0.550852    0.361462    0.089257    11.00000    0.02292    0.02277 =
         0.01972    0.00169    0.00616    0.00789
AFIX  23
H5A   2    0.555093    0.402857    0.041094    11.00000   -1.20000
H5B   2    0.622225    0.328331    0.102519    11.00000   -1.20000
AFIX   0
C6    1    0.533583    0.416635    0.169558    11.00000    0.02166    0.02172 =
         0.01948   -0.00073    0.00221    0.00487
AFIX  13
H6    2    0.531331    0.373074    0.217223    11.00000   -1.20000
AFIX   0
C7    1    0.208752    0.452525    0.103687    11.00000    0.01634    0.02150 =
         0.02029   -0.00142    0.00110   -0.00239
AFIX  23
H7A   2    0.146095    0.409889    0.101564    11.00000   -1.20000
H7B   2    0.201128    0.482605    0.047218    11.00000   -1.20000
AFIX   0
C8    1    0.631168    0.482568    0.200243    11.00000    0.01565    0.02208 =
         0.02427    0.00118    0.00577    0.00406
AFIX  23
H8A   2    0.646012    0.519013    0.151281    11.00000   -1.20000
H8B   2    0.699633    0.448592    0.223644    11.00000   -1.20000
AFIX   0
C11   1    0.110830    0.485413    0.261774    11.00000    0.01305    0.01484 =
         0.02458   -0.00092    0.00569   -0.00127
C12   1    0.169853    0.395649    0.295735    11.00000    0.02470    0.02151 =
         0.03187    0.00399    0.00969    0.00150
AFIX  33
H12A  2    0.245844    0.408520    0.325412    11.00000   -1.50000
H12B  2    0.172619    0.355354    0.247311    11.00000   -1.50000
H12C  2    0.127959    0.367011    0.335691    11.00000   -1.50000
AFIX   0
C13   1   -0.009509    0.463893    0.213937    11.00000    0.01672    0.02815 =
         0.03118   -0.00330    0.00514   -0.00502
AFIX  33
H13A  2   -0.047023    0.519651    0.192573    11.00000   -1.50000
H13B  2   -0.051412    0.434744    0.253600    11.00000   -1.50000
H13C  2   -0.005712    0.423760    0.165577    11.00000   -1.50000
AFIX   0
C14   1    0.105016    0.546816    0.340927    11.00000    0.02286    0.02744 =
         0.02341   -0.00281    0.00739   -0.00377
AFIX  33
H14A  2    0.180723    0.560273    0.370850    11.00000   -1.50000
H14B  2    0.064044    0.515840    0.380131    11.00000   -1.50000
H14C  2    0.066640    0.602787    0.321372    11.00000   -1.50000
AFIX   0
C15   1    0.138764    0.641622    0.128991    11.00000    0.01826    0.01681 =
         0.02134    0.00093   -0.00212    0.00091
C16   1    0.036133    0.621263    0.056515    11.00000    0.02725    0.02406 =
         0.03019    0.00215   -0.00968    0.00253
AFIX  33
H16A  2    0.057666    0.577608    0.016243    11.00000   -1.50000
H16B  2    0.011415    0.676770    0.025835    11.00000   -1.50000
H16C  2   -0.024790    0.596695    0.082193    11.00000   -1.50000
AFIX   0
C17   1    0.104051    0.711364    0.192521    11.00000    0.02628    0.01806 =
         0.03150    0.00057   -0.00136    0.00555
AFIX  33
H17A  2    0.167849    0.724132    0.238046    11.00000   -1.50000
H17B  2    0.042754    0.687026    0.217909    11.00000   -1.50000
H17C  2    0.079719    0.766796    0.161563    11.00000   -1.50000
AFIX   0
C18   1    0.233804    0.683212    0.086392    11.00000    0.02883    0.02250 =
         0.02998    0.00735    0.00515    0.00030
AFIX  33
H18A  2    0.256138    0.640012    0.046060    11.00000   -1.50000
H18B  2    0.298090    0.697542    0.130971    11.00000   -1.50000
H18C  2    0.206509    0.738044    0.055555    11.00000   -1.50000
AFIX   0
C21   1    0.660475    0.505772    0.393185    11.00000    0.01482    0.02363 =
         0.02080   -0.00067    0.00122    0.00217
C22   1    0.613838    0.407072    0.392740    11.00000    0.03849    0.02178 =
         0.02280    0.00229   -0.00196    0.00253
AFIX  33
H22A  2    0.636692    0.373194    0.345807    11.00000   -1.50000
H22B  2    0.532286    0.408738    0.384599    11.00000   -1.50000
H22C  2    0.643579    0.377996    0.447539    11.00000   -1.50000
AFIX   0
C23   1    0.790681    0.501573    0.406659    11.00000    0.01800    0.05158 =
         0.02541    0.00187    0.00005    0.00694
AFIX  33
H23A  2    0.813260    0.469266    0.358706    11.00000   -1.50000
H23B  2    0.819410    0.470254    0.460461    11.00000   -1.50000
H23C  2    0.820906    0.562570    0.409249    11.00000   -1.50000
AFIX   0
C24   1    0.623654    0.557153    0.469506    11.00000    0.02402    0.02576 =
         0.02092   -0.00001    0.00444   -0.00086
AFIX  33
H24A  2    0.542107    0.560150    0.460414    11.00000   -1.50000
H24B  2    0.654335    0.618015    0.472637    11.00000   -1.50000
H24C  2    0.651451    0.525490    0.523289    11.00000   -1.50000
AFIX   0
C25   1    0.658192    0.671170    0.265871    11.00000    0.01449    0.01986 =
         0.02581    0.00026    0.00468   -0.00194
C26   1    0.777588    0.663728    0.243102    11.00000    0.01915    0.02808 =
         0.04618    0.00423    0.01200   -0.00431
AFIX  33
H26A  2    0.775226    0.624199    0.193405    11.00000   -1.50000
H26B  2    0.829046    0.638973    0.292216    11.00000   -1.50000
H26C  2    0.803226    0.723353    0.229432    11.00000   -1.50000
AFIX   0
C27   1    0.660613    0.734655    0.344224    11.00000    0.02336    0.02039 =
         0.03633   -0.00217    0.00436   -0.00616
AFIX  33
H27A  2    0.585594    0.739100    0.357971    11.00000   -1.50000
H27B  2    0.685915    0.794278    0.330219    11.00000   -1.50000
H27C  2    0.711855    0.710534    0.393785    11.00000   -1.50000
AFIX   0
C28   1    0.577873    0.713383    0.186838    11.00000    0.02646    0.02358 =
         0.03245    0.00777    0.00460   -0.00193
AFIX  33
H28A  2    0.502707    0.718681    0.200147    11.00000   -1.50000
H28B  2    0.575758    0.674789    0.136517    11.00000   -1.50000
H28C  2    0.605209    0.772928    0.174705    11.00000   -1.50000
HKLF 4
REM  abs in P2(1)/n
REM R1 =  0.0281 for   6699 Fo > 4sig(Fo)  and  0.0433 for all   9297 data
REM    253 parameters refined using      0 restraints
END
WGHT      0.0381      0.0000
REM Highest difference peak  1.275,  deepest hole -0.560,  1-sigma level  0.131
Q1    1   0.8159  0.5606  0.2427  11.00000  0.05    1.28
Q2    1   0.3940  0.3271  0.2519  11.00000  0.05    0.98
Q3    1   0.6176  0.5577  0.2147  11.00000  0.05    0.89
Q4    1   0.8411  0.6763  0.1401  11.00000  0.05    0.82
Q5    1   0.0012  0.5395  0.3058  11.00000  0.05    0.78
;
data_global
_journal_date_recd_electronic     2012-11-08
_journal_date_accepted     2012-11-15
_journal_name_full     'Acta Crystallographica, Section E'
_journal_year     2012
_journal_volume     68
_journal_issue     12
_journal_page_first     m1513
_journal_page_last     m1513
_journal_paper_category     QM
_journal_paper_doi     10.1107/S1600536812047022
_journal_coeditor_code     WM2700
_publ_contact_author_name     'Wendt, Ola F.'
_publ_contact_author_address
;
Centre for Analysis and Synthesis
Department of Chemistry
Lund University
PO Box 124,
S-221 00 Lund
Sweden
;
_publ_contact_author_email     ola.wendt@chem.lu.se
_publ_contact_author_fax     '+46 46 2228209'
_publ_contact_author_phone     '+46 46 2228153'
_publ_section_title
;\
<i>cis</i>-{2,6-Bis[(di-<i>tert</i>-butylphosphanyl)methyl]cyclohexyl-\
\k^3^<i>P</i>,<i>C</i>^1^,<i>P</i>'}chloridopalladium(II)
;
loop_
    _publ_author_name
    _publ_author_address
    'Olsson, Daniel'
;
Centre for Analysis and Synthesis
Department of Chemistry
Lund University
PO Box 124,
S-221 00 Lund
Sweden
;
    'Janse van Rensburg, J. Marthinus'
;
Centre for Analysis and Synthesis
Department of Chemistry
Lund University
PO Box 124,
S-221 00 Lund
Sweden
;
    'Wendt, Ola F.'
;
Centre for Analysis and Synthesis
Department of Chemistry
Lund University
PO Box 124,
S-221 00 Lund
Sweden
;
