# Supplementary material for: cis-{2,6-Bis[(di-tert-butyl­phosphan­yl)meth­yl]cyclo­hexyl-κ3 P,C 1,P′}chloridopalladium(II)
Source: Acta Crystallogr Sect E Struct Rep Online. 2012 Nov 24;68(Pt 12):m1513. doi: 10.1107/S1600536812047022 (PMC3588760; doi:10.1107/S1600536812047022)
Supplement: Supplementary file 2 [file e-68-m1513-Isup2.hkl]

# 
# h,k,l, Fc-squared, Fo-squared, sigma(Fo-squared) and status flag 
# 
data_I
_shelx_title ' abs in P2(1)/n' 
_shelx_refln_list_code          4 
_shelx_F_calc_maximum      263.19 
_exptl_crystal_F_000      1144.00 
_reflns_d_resolution_high  0.6517 
 
loop_ 
 _symmetry_equiv_pos_as_xyz 
 'x, y, z' 
 '-x+1/2, y+1/2, -z+1/2' 
 '-x, -y, -z' 
 'x-1/2, -y-1/2, z-1/2' 
 
_cell_length_a    11.9467 
_cell_length_b    14.6159 
_cell_length_c    15.5190 
_cell_angle_alpha  90.000 
_cell_angle_beta  100.339 
_cell_angle_gamma  90.000 
 
_shelx_F_squared_multiplier     1.000 
 
loop_ 
 _refln_index_h 
 _refln_index_k 
 _refln_index_l 
 _refln_F_squared_calc 
 _refln_F_squared_meas 
 _refln_F_squared_sigma 
 _refln_observed_status 
   2   0   0        3.35       35.95      5.02 o 
   4   0   0    69109.19    74076.10    658.12 o 
   6   0   0     5085.92     4583.49     76.19 o 
   8   0   0     3503.87     3869.36     55.59 o 
  10   0   0    11157.49    11359.30    170.24 o 
  12   0   0      932.96      909.27     72.46 o 
  14   0   0     1834.65     1726.47     70.13 o 
   1   1   0    42039.47     1819.73  10351.74 o 
   2   1   0      741.54      741.19     11.73 o 
   3   1   0     5030.02     5395.96     27.10 o 
   4   1   0       14.55       22.92      8.88 o 
   5   1   0    64425.29    65689.48    540.38 o 
   6   1   0     3490.61     3447.46     31.62 o 
   7   1   0     1633.66     1633.59     24.39 o 
   8   1   0      357.12      389.39     18.05 o 
   9   1   0     1958.12     2217.87     32.75 o 
  10   1   0     1931.61     1773.51     42.26 o 
  11   1   0     2273.19     2186.24     50.19 o 
  12   1   0      129.35      111.72     48.34 o 
  13   1   0      451.65      419.31     50.63 o 
  14   1   0      495.41      457.53     59.54 o 
   0   2   0    69266.84    73873.13    656.18 o 
   1   2   0     2711.50     2978.49     74.19 o 
   2   2   0      344.29      400.78     13.41 o 
   3   2   0    18883.01    19627.88     86.30 o 
   4   2   0    10191.84    10878.69     61.95 o 
   5   2   0       74.86       97.73     10.14 o 
   6   2   0     5924.69     6307.64     41.31 o 
   7   2   0     6411.08     6503.89     45.77 o 
   8   2   0      439.42      429.69     18.03 o 
   9   2   0     1007.08      883.47     26.07 o 
  10   2   0    17015.25    17340.39    115.27 o 
  11   2   0     5564.34     5834.75     99.54 o 
  12   2   0      173.79      185.93     35.97 o 
  13   2   0       71.30       85.82     50.03 o 
  14   2   0     1857.54     1615.20     71.03 o 
  15   2   0      730.32      559.87    121.75 o 
   1   3   0       36.71       50.21      9.71 o 
   2   3   0    16463.07    17244.22     62.27 o 
   3   3   0      452.73      477.44     16.80 o 
   4   3   0     4412.11     4477.08     41.28 o 
   5   3   0    11260.91    11815.01     62.63 o 
   6   3   0     4006.51     4275.34     49.20 o 
   7   3   0      130.87      102.65     13.86 o 
   8   3   0     1418.94     1420.03     21.87 o 
   9   3   0     1311.06     1323.76     29.96 o 
  10   3   0      791.20      721.42     27.93 o 
  11   3   0     1488.13     1380.85     34.76 o 
  12   3   0     1847.92     1763.99     40.28 o 
  13   3   0        0.80      -12.99     44.62 o 
  14   3   0       28.00       17.83     52.08 o 
  15   3   0     2834.60     2879.92    124.81 o 
   0   4   0     3110.23     3229.19     50.09 o 
   1   4   0     3623.32     3619.56     81.36 o 
   2   4   0       96.63      106.97      6.22 o 
   3   4   0     5587.65     5576.27     42.29 o 
   4   4   0      393.14      482.30     20.32 o 
   5   4   0      428.74      500.34     16.08 o 
   6   4   0     1635.24     1855.80     29.43 o 
   7   4   0     1528.28     1553.80     28.86 o 
   8   4   0       27.53       17.38     17.22 o 
   9   4   0     1468.76     1545.56     33.26 o 
  10   4   0     3125.55     3196.22     60.70 o 
  11   4   0     4741.30     4927.51     64.12 o 
  12   4   0        4.25       -3.29     29.00 o 
  13   4   0     1461.32     1490.46     45.34 o 
  14   4   0       17.56       25.32     49.38 o 
  15   4   0      492.16      440.07     91.08 o 
  16   4   0       58.45       39.30    184.09 o 
   1   5   0       40.41       37.10      7.69 o 
   2   5   0      251.43      196.65      7.63 o 
   3   5   0       24.27       40.81     14.10 o 
   4   5   0     1032.79     1096.36     31.10 o 
   5   5   0        6.02       54.08     16.83 o 
   6   5   0     5928.47     5849.76     60.33 o 
   7   5   0     2942.98     3062.26     40.94 o 
   8   5   0      625.70      714.98     24.21 o 
   9   5   0     3864.24     3866.43     50.98 o 
  10   5   0      468.89      396.85     30.41 o 
  11   5   0      973.56      951.27     35.04 o 
  12   5   0     2779.16     2813.93     71.63 o 
  13   5   0      842.94      814.19     46.88 o 
  14   5   0      102.19       49.26     79.47 o 
  15   5   0      409.48      453.59     94.56 o 
  16   5   0     3487.37     3821.69    153.05 o 
   0   6   0      296.62      234.83     13.79 o 
   1   6   0     7816.47     7732.74    111.06 o 
   2   6   0     5933.25     6198.47     81.48 o 
   3   6   0       96.56       56.25     15.00 o 
   4   6   0     1135.50      953.76     30.12 o 
   5   6   0     3083.31     2998.06     43.84 o 
   6   6   0     4103.51     4148.48     54.21 o 
   7   6   0     4274.40     4251.32     49.76 o 
   8   6   0       35.47       51.52     22.65 o 
   9   6   0      490.80      438.25     29.06 o 
  10   6   0     4763.51     4712.90     60.84 o 
  11   6   0     5449.35     5634.47     69.39 o 
  12   6   0      555.12      532.50     42.31 o 
  13   6   0      487.31      468.01     55.24 o 
  14   6   0     3513.67     3593.77     85.15 o 
  15   6   0      598.94      618.04     99.33 o 
  16   6   0      358.00      269.34    159.45 o 
   1   7   0    14273.84    14026.89    114.32 o 
   2   7   0     1834.26     1728.24     35.48 o 
   3   7   0      460.82      439.46     16.09 o 
   4   7   0      480.84      477.89     12.86 o 
   5   7   0    11420.71    11804.72     89.05 o 
   6   7   0     6854.21     6923.15     72.00 o 
   7   7   0     1135.58     1161.53     29.34 o 
   8   7   0       45.00       41.95     23.11 o 
   9   7   0     6147.63     6461.44     69.51 o 
  10   7   0     1423.49     1340.10     36.95 o 
  11   7   0     1761.90     1641.86     59.20 o 
  12   7   0      211.18      178.26     46.41 o 
  13   7   0     1234.83     1194.77     58.50 o 
  14   7   0      262.52      245.70     70.50 o 
  15   7   0     2002.59     1950.57    100.77 o 
  16   7   0      705.18      577.45    172.64 o 
  17   7   0        2.02        7.06     99.90 o 
   0   8   0    29095.72    28644.21    121.54 o 
   1   8   0     2835.33     2903.02     31.61 o 
   2   8   0      788.15      806.15     21.48 o 
   3   8   0       97.70       60.89      9.40 o 
   4   8   0    11881.72    11795.06    144.26 o 
   5   8   0      356.55      314.81     11.86 o 
   6   8   0    10151.75    10308.62     91.36 o 
   7   8   0        0.74        9.92     13.61 o 
   8   8   0     3859.33     4102.88     55.84 o 
   9   8   0        2.60        1.20      8.98 o 
  10   8   0     8717.57     8838.84     87.15 o 
  11   8   0      598.92      531.47     41.36 o 
  12   8   0       33.19       27.99     38.44 o 
  13   8   0      245.06      179.65     60.52 o 
  14   8   0     1828.08     1819.11     71.68 o 
  15   8   0       77.89       75.46    101.61 o 
  16   8   0      618.21      631.00    182.63 o 
   1   9   0    13978.55    14465.59    102.49 o 
   2   9   0     1522.90     1417.17     21.56 o 
   3   9   0     3334.86     3321.00     51.46 o 
   4   9   0      506.73      469.48     17.93 o 
   5   9   0    24272.59    24933.15    239.41 o 
   6   9   0        5.71       17.19     36.53 o 
   7   9   0      465.54      424.29     33.14 o 
   8   9   0       16.14        4.34     17.78 o 
   9   9   0     5552.97     5834.49     71.26 o 
  10   9   0      145.87      115.79     38.00 o 
  11   9   0     1493.18     1476.86     44.65 o 
  12   9   0       31.10       40.96     54.33 o 
  13   9   0     1417.07     1437.32     66.86 o 
  14   9   0        4.00       -2.26     16.25 o 
  15   9   0     2503.11     2503.20     89.91 o 
  16   9   0      269.56      272.01    175.70 o 
   0  10   0    15923.82    15594.08    218.13 o 
   1  10   0      553.91      500.27     13.42 o 
   2  10   0      147.93      148.88     12.43 o 
   3  10   0     2960.75     2982.85     48.59 o 
   4  10   0     6602.36     6531.08     56.46 o 
   5  10   0      462.27      464.50     28.34 o 
   6  10   0     4361.61     4590.82     85.76 o 
   7  10   0     1812.36     2038.49     62.21 o 
   8  10   0     1109.11     1119.34     50.44 o 
   9  10   0      181.01      158.66     38.84 o 
  10  10   0     6738.25     7173.02    170.75 o 
  11  10   0       32.63       31.74     22.09 o 
  12  10   0       51.64       22.64     37.95 o 
  13  10   0      134.41      109.22     76.20 o 
  14  10   0      669.23      628.36     84.65 o 
  15  10   0      246.86      287.16     95.23 o 
   1  11   0      964.79     1042.46     17.97 o 
   2  11   0     3391.69     3440.05     43.80 o 
   3  11   0      307.12      250.47     22.98 o 
   4  11   0      653.23      580.70     22.98 o 
   5  11   0     7329.48     7616.97     96.22 o 
   6  11   0        5.14       12.20     14.36 o 
   7  11   0     1209.81     1162.36     70.20 o 
   8  11   0     1710.90     1879.80     64.57 o 
   9  11   0      971.79      865.27     49.28 o 
  10  11   0      843.12      788.76     54.21 o 
  11  11   0     1954.55     2048.43     52.95 o 
  12  11   0     1007.00     1029.52     67.05 o 
  13  11   0       50.41        6.08     55.54 o 
  14  11   0       44.41       20.01    115.79 o 
  15  11   0     2475.69     2463.95    105.18 o 
   0  12   0     2598.57     2648.24     59.23 o 
   1  12   0      346.56      271.89     21.56 o 
   2  12   0      427.04      391.71     22.08 o 
   3  12   0     2801.59     2898.50     42.44 o 
   4  12   0        4.64       40.90     27.97 o 
   5  12   0      112.80       98.98     36.06 o 
   6  12   0     2488.86     2578.09     53.76 o 
   7  12   0     1419.82     1568.55     60.61 o 
   8  12   0      250.34      184.85     56.59 o 
   9  12   0      316.10      302.13     54.01 o 
  10  12   0     3971.12     3937.41     82.35 o 
  11  12   0      862.95      780.40     67.57 o 
  12  12   0       33.16       42.79     68.86 o 
  13  12   0     1321.28     1412.41     83.75 o 
  14  12   0      266.29      196.95     99.16 o 
  15  12   0      912.55      842.80    202.34 o 
   1  13   0      402.51      379.52     28.97 o 
   2  13   0      106.66       92.18     24.47 o 
   3  13   0      265.55      229.16     25.73 o 
   4  13   0       17.41        8.44     24.80 o 
   5  13   0     1485.87     1529.97     44.21 o 
   6  13   0       14.49       20.63     45.34 o 
   7  13   0       31.85       45.64     57.43 o 
   8  13   0     1024.74     1086.94     95.44 o 
   9  13   0       19.99       45.10     58.69 o 
  10  13   0       45.26       11.02     25.82 o 
  11  13   0        0.36       14.31     48.65 o 
  12  13   0     1555.76     1577.68     80.76 o 
  13  13   0        2.80       12.54     65.25 o 
  14  13   0      165.99      171.11    134.32 o 
   0  14   0      103.45      139.42     47.55 o 
   1  14   0     2195.00     2201.89     42.34 o 
   2  14   0     1473.71     1424.06     35.15 o 
   3  14   0     1257.20     1231.11     41.13 o 
   4  14   0      535.39      453.89     34.06 o 
   5  14   0      222.92      138.50     41.62 o 
   6  14   0     1146.34     1044.91     59.60 o 
   7  14   0     1194.34     1206.17     87.18 o 
   8  14   0       17.38       -9.10     39.65 o 
   9  14   0      342.05      313.42     73.05 o 
  10  14   0       29.11       75.41     82.83 o 
  11  14   0      682.09      636.43     78.88 o 
  12  14   0      142.29      155.53     95.30 o 
  13  14   0     1147.19     1124.01     98.78 o 
   1  15   0     1286.67     1145.00     35.59 o 
   2  15   0     1627.59     1716.67     48.29 o 
   3  15   0       19.25        6.64     20.59 o 
   4  15   0       79.67       78.48     47.03 o 
   5  15   0      338.03      262.63     63.65 o 
   6  15   0     1920.93     1874.57    163.58 o 
   7  15   0     1489.38     1314.89     76.46 o 
   8  15   0      294.93      259.60     75.48 o 
   9  15   0     1792.56     1675.25     85.13 o 
  10  15   0       20.70       55.10     72.13 o 
  11  15   0      728.79      607.80     85.94 o 
  12  15   0      312.45      272.58     99.46 o 
   0  16   0     1720.15     1651.45     59.54 o 
   1  16   0      430.20      428.07     39.26 o 
   2  16   0      635.40      573.67     47.96 o 
   3  16   0      561.36      571.53     50.49 o 
   4  16   0     3053.06     3146.88     67.52 o 
   5  16   0       39.11       45.43     70.85 o 
   6  16   0     2251.74     2138.14     78.35 o 
   7  16   0     1168.35     1155.61     80.43 o 
   8  16   0     1355.90     1326.10     87.57 o 
   9  16   0       24.39       82.18     98.00 o 
  10  16   0      865.68      822.43     85.51 o 
  11  16   0     1060.45      998.73     95.54 o 
   1  17   0     3874.52     3936.34     75.13 o 
   2  17   0       86.49       98.62     66.76 o 
   3  17   0     3168.60     3428.11     72.76 o 
   4  17   0        5.89       43.44     72.36 o 
   5  17   0     4277.13     4527.59    157.65 o 
   6  17   0      134.77      125.53     88.80 o 
   7  17   0      103.54      132.66     93.81 o 
   8  17   0        2.67       15.56     75.18 o 
   9  17   0     2982.64     3136.62    106.27 o 
  10  17   0       52.53       25.84     58.36 o 
   0  18   0     5453.41     5714.29    162.25 o 
   1  18   0        8.25       40.70     49.64 o 
   2  18   0       59.14        8.68     21.47 o 
   3  18   0      135.75      124.73     76.59 o 
   4  18   0     4670.16     5089.94    116.61 o 
   5  18   0        0.08        3.19     51.27 o 
   6  18   0     1323.46     1381.71     97.57 o 
   7  18   0        3.85        4.79     78.56 o 
   8  18   0      828.44      776.37    126.28 o 
   9  18   0      156.64      130.03    121.66 o 
   1  19   0     1421.15     1388.68     85.41 o 
   2  19   0     1364.25     1474.84     88.08 o 
   3  19   0      242.94      241.41     90.27 o 
   4  19   0       50.39       18.22     67.70 o 
   5  19   0     1815.86     1813.25    107.36 o 
   6  19   0      340.72      247.58    104.68 o 
   7  19   0       77.07       80.26    138.37 o 
   8  19   0      507.83      461.69    116.72 o 
   0  20   0     1046.21     1009.84    140.00 o 
   1  20   0       50.38       51.95    167.97 o 
   2  20   0       16.54       41.96    129.88 o 
   3  20   0      668.74      649.84    104.65 o 
   4  20   0      531.33      573.35    113.89 o 
   5  20   0      126.57      116.49    128.42 o 
   6  20   0      445.67      400.81    120.32 o 
   1  21   0       87.72      102.30    146.79 o 
   2  21   0      783.25      654.18    159.45 o 
   3  21   0        9.37       81.39    149.46 o 
   4  21   0        1.20      -17.98    114.96 o 
   5  21   0      205.99      219.92    183.56 o 
   2  22   0       86.25       94.04    158.52 o 
 -13   0   1      114.27       94.58     86.98 o 
 -11   0   1     5561.81     5535.00     78.89 o 
  -9   0   1       64.27       57.32     27.33 o 
  -7   0   1     6146.55     6735.08     66.28 o 
  -5   0   1     5073.70     5570.37     79.86 o 
  -3   0   1     1382.02     1480.21     20.77 o 
   3   0   1    29289.13    30753.65    153.45 o 
   5   0   1     2381.74     2330.43     35.13 o 
   7   0   1    20687.71    21771.91    122.69 o 
   9   0   1     4550.05     5034.68     69.05 o 
  11   0   1    12179.13    12701.24    190.88 o 
  13   0   1      135.69      129.59     60.72 o 
  15   0   1     2743.80     2681.71    122.28 o 
 -15   1   1      123.28      112.03    119.89 o 
 -13   1   1       82.29       79.09     51.26 o 
 -12   1   1     2396.30     2533.91     63.12 o 
 -11   1   1      551.96      459.40     35.02 o 
 -10   1   1      673.07      625.29     39.58 o 
  -9   1   1      286.54      259.83     20.92 o 
  -8   1   1      179.81      197.97     17.23 o 
  -7   1   1     1355.84     1375.93     22.42 o 
  -6   1   1     6912.25     6553.78     42.43 o 
  -5   1   1     2508.43     2706.39     36.35 o 
  -4   1   1      115.58      192.38     13.22 o 
  -3   1   1     7766.58     8489.92     84.85 o 
  -2   1   1      738.88      778.52     10.12 o 
  -1   1   1     3127.52     1548.93   1676.20 o 
   1   1   1     3308.94     3718.21     48.12 o 
   2   1   1      164.98      249.95      9.91 o 
   3   1   1     1294.77     1390.89     25.67 o 
   4   1   1    18494.32    20418.80    162.98 o 
   5   1   1    11510.20    11741.21     89.35 o 
   6   1   1     5534.52     5273.05     39.60 o 
   7   1   1      876.34      907.11     19.43 o 
   8   1   1     5101.08     5553.23     47.48 o 
   9   1   1      614.18      651.63     21.84 o 
  10   1   1      368.78      270.19     31.88 o 
  11   1   1      428.41      431.50     31.94 o 
  12   1   1     1244.52     1349.49     43.54 o 
  13   1   1       67.40       57.38     45.64 o 
  14   1   1      146.85      129.30     59.23 o 
  15   1   1      118.52      138.80    114.56 o 
 -16   2   1      960.12      879.83    139.73 o 
 -15   2   1      452.54      334.48    115.49 o 
 -14   2   1      319.19      322.05     71.30 o 
 -13   2   1      401.95      376.69     59.52 o 
 -12   2   1        9.87       -0.36      3.84 o 
 -11   2   1     3704.99     3601.61     56.70 o 
 -10   2   1     3273.84     3505.46     52.66 o 
  -9   2   1     4299.05     4352.49     43.46 o 
  -8   2   1     1551.53     1537.62     25.46 o 
  -7   2   1     5330.50     5410.63     41.86 o 
  -6   2   1     5573.94     5390.40     41.07 o 
  -5   2   1      124.10      127.11     10.64 o 
  -4   2   1    10043.60    10470.41     75.60 o 
  -3   2   1     5003.74     5176.01     29.68 o 
  -2   2   1     7107.96     7963.44     69.68 o 
  -1   2   1    13162.01    13688.50     74.65 o 
   0   2   1    36825.11    39478.14    350.00 o 
   1   2   1     6739.33     7416.00     25.88 o 
   2   2   1     3005.02     3448.82     26.84 o 
   3   2   1      592.49      546.52     14.83 o 
   4   2   1    24948.44    25811.28    188.71 o 
   5   2   1      266.01      281.20     10.40 o 
   6   2   1    10103.90    10328.33     54.22 o 
   7   2   1     2095.41     2264.56     25.89 o 
   8   2   1     5168.28     5452.65     54.79 o 
   9   2   1     3258.73     3433.55     36.47 o 
  10   2   1     5574.01     5813.77     66.41 o 
  11   2   1     2050.87     1994.13     40.03 o 
  12   2   1      286.00      243.55     42.45 o 
  13   2   1      769.59      718.95     51.30 o 
  14   2   1      558.64      465.91     61.59 o 
  15   2   1      307.47      247.76    133.61 o 
 -16   3   1     1850.33     1857.43    141.73 o 
 -15   3   1     3712.62     3813.04    141.07 o 
 -14   3   1       80.84       70.24     62.06 o 
 -13   3   1     1211.68     1135.83     61.26 o 
 -12   3   1     1754.78     1682.03     49.72 o 
 -11   3   1     4900.60     5123.81     72.66 o 
 -10   3   1      821.78      759.71     31.73 o 
  -9   3   1    10381.87    10636.64    179.96 o 
  -8   3   1      519.58      437.88     17.60 o 
  -7   3   1       21.99       29.85     15.81 o 
  -6   3   1      666.53      565.90     13.81 o 
  -5   3   1    13847.31    13823.46    129.62 o 
  -4   3   1    10446.13    10465.25    160.75 o 
  -3   3   1      112.06      161.86     24.31 o 
  -2   3   1      314.10      296.25      9.38 o 
  -1   3   1     6102.83     6354.26     54.37 o 
   0   3   1     6895.40     7090.29     29.96 o 
   1   3   1     9463.00     9987.80     30.32 o 
   2   3   1        0.95        9.82      4.42 o 
   3   3   1     3724.58     3839.74     44.43 o 
   4   3   1     3394.33     3659.30     55.91 o 
   5   3   1    30074.96    30928.47    119.77 o 
   6   3   1      230.19      232.36     10.45 o 
   7   3   1      394.23      382.12     12.96 o 
   8   3   1       25.46       29.59     15.40 o 
   9   3   1     5569.40     5940.40     59.63 o 
  10   3   1       34.27       39.34     26.18 o 
  11   3   1     3172.78     3170.46     49.75 o 
  12   3   1      265.76      260.13     39.53 o 
  13   3   1      232.28      229.54     53.11 o 
  14   3   1     1593.58     1572.19     62.99 o 
  15   3   1     3564.02     3726.66     97.47 o 
 -16   4   1     1201.61     1208.18    144.26 o 
 -15   4   1      259.61      285.86    123.75 o 
 -14   4   1     4756.37     5046.94    104.85 o 
 -13   4   1       12.95       15.09     33.94 o 
 -12   4   1      104.05       68.18     34.33 o 
 -11   4   1     2362.89     2308.96     43.17 o 
 -10   4   1    20786.53    21938.36    132.84 o 
  -9   4   1     2045.82     2026.09     36.31 o 
  -8   4   1      389.57      376.09     15.11 o 
  -7   4   1     1069.56      941.59     24.01 o 
  -6   4   1    20850.43    20678.52     90.66 o 
  -5   4   1     6260.34     6648.26     65.23 o 
  -4   4   1     9023.66     9249.11    108.25 o 
  -3   4   1      121.27      144.90     11.52 o 
  -2   4   1    13736.25    14346.81    161.68 o 
  -1   4   1      638.78      627.65     14.94 o 
   0   4   1     3303.37     3197.13     50.12 o 
   1   4   1      139.54      145.73      6.52 o 
   2   4   1      865.84      864.30     12.37 o 
   3   4   1     1602.10     1787.45     19.76 o 
   4   4   1    12412.92    12800.98    188.55 o 
   5   4   1      360.95      372.01     17.67 o 
   6   4   1     8422.37     8779.19     62.27 o 
   7   4   1      604.21      616.31     27.12 o 
   8   4   1       38.90       29.98     18.20 o 
   9   4   1      117.72      108.09     25.44 o 
  10   4   1     9540.67     9670.48     81.78 o 
  11   4   1      366.79      358.45     34.34 o 
  12   4   1      181.62      155.59     38.10 o 
  13   4   1       11.28       24.51     50.93 o 
  14   4   1     4108.44     4522.42    102.29 o 
  15   4   1        0.09       -5.20     63.54 o 
 -17   5   1      311.65      288.26    187.95 o 
 -16   5   1      212.71      208.47    143.60 o 
 -15   5   1     4551.22     4911.46    163.58 o 
 -14   5   1        0.69      -28.55     70.26 o 
 -13   5   1      544.15      550.29     52.22 o 
 -12   5   1      689.41      630.84     38.36 o 
 -11   5   1     4805.61     5043.95    109.73 o 
 -10   5   1       24.45       36.33     27.69 o 
  -9   5   1     7857.90     8306.22     71.78 o 
  -8   5   1     1013.97     1088.93     27.36 o 
  -7   5   1      463.92      399.51     20.44 o 
  -6   5   1     2693.58     2670.34     42.84 o 
  -5   5   1    32650.69    32353.74    176.90 o 
  -4   5   1        4.22       10.92      9.52 o 
  -3   5   1       95.23       60.64     15.17 o 
  -2   5   1     1160.98     1257.60     22.69 o 
  -1   5   1    24608.27    25121.66    102.16 o 
   0   5   1        6.82       19.98      7.61 o 
   1   5   1    11753.00    11840.30     45.49 o 
   2   5   1      572.22      675.58     10.72 o 
   3   5   1      274.90      262.53     12.91 o 
   4   5   1      332.19      376.84     21.17 o 
   5   5   1     7851.40     7722.02     98.04 o 
   6   5   1      135.40      121.27     18.15 o 
   7   5   1      178.30      169.43     21.06 o 
   8   5   1      939.37      894.93     26.27 o 
   9   5   1     5879.57     6124.36     64.42 o 
  10   5   1      463.29      383.15     31.98 o 
  11   5   1     3334.06     3259.04     53.33 o 
  12   5   1      188.33      130.56     43.22 o 
  13   5   1      236.06      227.99     46.69 o 
  14   5   1       32.36        7.38     42.49 o 
  15   5   1     5531.12     6008.67    124.72 o 
 -17   6   1     1102.38     1017.96    187.55 o 
 -16   6   1     1270.34     1240.95    147.73 o 
 -15   6   1      359.71      371.25    131.08 o 
 -14   6   1     1833.88     1847.76     63.37 o 
 -13   6   1      596.70      503.62     54.66 o 
 -12   6   1       32.50       28.71     38.88 o 
 -11   6   1      909.84      904.20     36.60 o 
 -10   6   1     8617.14     9054.00     81.36 o 
  -9   6   1      328.00      297.37     27.94 o 
  -8   6   1      802.04      782.20     25.42 o 
  -7   6   1     1541.81     1571.00     31.28 o 
  -6   6   1    11082.35    11537.69     86.56 o 
  -5   6   1      240.92      244.43     19.90 o 
  -4   6   1    21873.87    22554.04    104.04 o 
  -3   6   1      128.80      124.79     14.86 o 
  -2   6   1      403.96      463.64     27.46 o 
  -1   6   1     1241.17     1294.88     19.37 o 
   0   6   1    45298.39    46153.40    208.14 o 
   1   6   1      534.32      526.79     12.44 o 
   2   6   1      589.21      678.58     14.82 o 
   3   6   1       50.35       89.47      8.49 o 
   4   6   1    10891.98    11353.30     71.81 o 
   5   6   1        3.63       -0.13      2.52 o 
   6   6   1     3156.49     3212.34     42.22 o 
   7   6   1        2.69        3.24      5.04 o 
   8   6   1       66.18       74.67     26.58 o 
   9   6   1      699.78      686.02     53.05 o 
  10   6   1     8275.52     8678.88     82.44 o 
  11   6   1       44.98       43.38     40.86 o 
  12   6   1       60.56       59.02     44.57 o 
  13   6   1      897.31      862.34     49.70 o 
  14   6   1     3032.05     3168.88     91.93 o 
  15   6   1       61.16       36.80     95.44 o 
  16   6   1      633.53      689.08    173.30 o 
 -17   7   1       49.74      -11.99    639.52 o 
 -16   7   1     1379.36     1264.00    156.78 o 
 -15   7   1     1122.82     1029.29    131.21 o 
 -14   7   1      171.09      124.92     71.04 o 
 -13   7   1      149.87      150.70     57.49 o 
 -12   7   1     1596.79     1484.15     51.21 o 
 -11   7   1      888.91      810.37     38.61 o 
 -10   7   1      452.53      461.25     33.71 o 
  -9   7   1      709.71      693.27     30.61 o 
  -8   7   1       56.43       64.07     27.71 o 
  -7   7   1     1192.33     1204.48     33.61 o 
  -6   7   1     4958.25     5048.01     60.93 o 
  -5   7   1     9163.76     9279.16     77.66 o 
  -4   7   1        3.90       15.38     17.75 o 
  -3   7   1     1785.88     1824.19     59.95 o 
  -2   7   1     5336.24     5856.41     83.99 o 
  -1   7   1     8547.47     8493.04     42.77 o 
   0   7   1       77.42      109.73     11.36 o 
   1   7   1    10226.31    10422.01     95.56 o 
   2   7   1     2452.51     2492.55     28.42 o 
   3   7   1      161.85      123.43     10.98 o 
   4   7   1     2413.15     2342.23     35.87 o 
   5   7   1    12226.91    12622.12    255.56 o 
   6   7   1     3743.15     3821.70     55.14 o 
   7   7   1     1975.21     1923.60     36.89 o 
   8   7   1      756.93      732.51     28.29 o 
   9   7   1     3851.56     3908.13     63.39 o 
  10   7   1      743.13      712.68     35.49 o 
  11   7   1      236.83      160.54     42.37 o 
  12   7   1     1180.52     1146.93     46.60 o 
  13   7   1      727.19      712.63     53.22 o 
  14   7   1       12.99       -7.01     39.73 o 
  15   7   1      759.95      722.55    106.61 o 
  16   7   1     1566.27     1622.88    121.87 o 
 -16   8   1      626.68      681.08    163.18 o 
 -15   8   1      159.95      130.02    127.60 o 
 -14   8   1       73.40       75.38     75.90 o 
 -13   8   1       33.29       36.65     81.36 o 
 -12   8   1      198.17      204.14     56.33 o 
 -11   8   1     2592.67     2623.13     62.50 o 
 -10   8   1      248.97      269.33     37.27 o 
  -9   8   1      445.37      333.20     32.49 o 
  -8   8   1        3.51        4.02     24.24 o 
  -7   8   1     6491.74     6659.52     75.99 o 
  -6   8   1       30.57       28.56     27.68 o 
  -5   8   1     1648.55     1623.71     36.91 o 
  -4   8   1       89.20      105.88     20.97 o 
  -3   8   1     1935.78     1890.80     42.30 o 
  -2   8   1     1518.94     1580.19     39.56 o 
  -1   8   1    10145.27    10069.07     71.68 o 
   0   8   1     6655.41     6790.15     65.22 o 
   1   8   1     4641.53     4664.16     36.86 o 
   2   8   1     1277.59     1290.86     19.28 o 
   3   8   1     8053.72     8487.99    277.86 o 
   4   8   1     2106.71     2124.03     46.33 o 
   5   8   1      673.22      609.03     26.26 o 
   6   8   1       73.43       94.27     26.61 o 
   7   8   1     4029.75     4359.27     55.76 o 
   8   8   1      109.78      118.30     27.63 o 
   9   8   1      625.61      569.83     33.68 o 
  10   8   1      796.90      790.29     38.35 o 
  11   8   1     4189.83     4230.70     65.83 o 
  12   8   1      985.83      942.64     48.35 o 
  13   8   1      117.29       77.64     57.73 o 
  14   8   1       69.86       59.44     65.17 o 
  15   8   1     1359.43     1276.60    108.58 o 
  16   8   1        4.67       -3.86     20.11 o 
 -16   9   1     1129.33     1292.50    172.90 o 
 -15   9   1      425.18      468.09     89.18 o 
 -14   9   1       21.16      -10.81     70.84 o 
 -13   9   1       96.02       88.18     62.25 o 
 -12   9   1      923.07      850.48     57.45 o 
 -11   9   1      154.72      167.34     43.21 o 
 -10   9   1     1177.49     1185.51     39.85 o 
  -9   9   1        0.55        4.26     30.87 o 
  -8   9   1      102.89      113.99     36.03 o 
  -7   9   1      754.90      680.97     39.46 o 
  -6   9   1    11459.39    11682.53    128.19 o 
  -5   9   1       15.34       38.56     18.89 o 
  -4   9   1      254.69      236.76     24.08 o 
  -3   9   1     2764.94     2949.91     63.56 o 
  -2   9   1    20877.23    21330.93     96.32 o 
  -1   9   1       12.33       14.19      9.75 o 
   0   9   1      234.47      138.44     12.85 o 
   1   9   1     1521.58     1529.75     27.78 o 
   2   9   1     5911.44     6015.25     65.37 o 
   3   9   1      544.09      549.84     14.39 o 
   4   9   1     4966.38     4834.61     81.72 o 
   5   9   1      255.94      265.43     25.01 o 
   6   9   1     6862.81     6839.17     79.66 o 
   7   9   1       51.83       66.38     35.31 o 
   8   9   1     1828.25     1771.89     40.69 o 
   9   9   1      311.94      268.08     37.27 o 
  10   9   1     1747.80     1774.43     60.29 o 
  11   9   1        0.03        3.24     32.40 o 
  12   9   1     2093.31     2212.70     53.65 o 
  13   9   1      266.26      198.23     68.82 o 
  14   9   1       45.66       25.08     40.06 o 
  15   9   1      180.66      240.60     88.85 o 
  16   9   1     2557.32     2648.57    138.55 o 
 -16  10   1        4.29       -1.20     21.05 o 
 -15  10   1       23.52       18.11     98.32 o 
 -14  10   1      155.36       98.94     73.41 o 
 -13  10   1        2.70       -0.37     51.79 o 
 -12  10   1      342.54      360.45     63.15 o 
 -11  10   1     3252.10     3395.04     61.66 o 
 -10  10   1      113.47      108.66     47.99 o 
  -9  10   1       67.97       49.80     43.43 o 
  -8  10   1     1418.68     1344.62     54.16 o 
  -7  10   1     4751.31     5004.26     92.30 o 
  -6  10   1      141.02       89.68     28.84 o 
  -5  10   1       35.58       46.36     26.95 o 
  -4  10   1     2912.76     2818.52     74.22 o 
  -3  10   1     1499.75     1481.78     35.46 o 
  -2  10   1      112.46       92.66     18.97 o 
  -1  10   1     4811.06     4410.85     70.16 o 
   0  10   1     5162.11     4759.19     45.53 o 
   1  10   1     2245.10     2339.57     30.40 o 
   2  10   1      934.41      961.60     19.17 o 
   3  10   1     4055.95     4018.58     74.29 o 
   4  10   1     6929.67     6624.42     97.25 o 
   5  10   1      870.25      822.05     29.05 o 
   6  10   1     2998.85     2913.96    114.22 o 
   7  10   1     1939.62     1835.86     47.31 o 
   8  10   1     3178.13     3054.35     57.55 o 
   9  10   1      675.98      603.22     39.72 o 
  10  10   1      507.04      427.32     45.34 o 
  11  10   1     3373.02     3288.95     62.53 o 
  12  10   1       45.78        5.39     12.23 o 
  13  10   1      141.47      149.99     76.54 o 
  14  10   1      285.24      248.39     84.38 o 
  15  10   1      598.33      583.93     98.41 o 
 -15  11   1      594.49      643.67     97.81 o 
 -14  11   1        6.33       -9.89     44.88 o 
 -13  11   1      453.52      405.27     76.50 o 
 -12  11   1     2829.27     2956.61     74.58 o 
 -11  11   1      613.49      616.09     58.86 o 
 -10  11   1       64.82       70.40     47.32 o 
  -9  11   1     2145.58     2167.47     72.15 o 
  -8  11   1       93.87       61.10     51.91 o 
  -7  11   1      303.43      324.36     46.33 o 
  -6  11   1     2615.21     2571.67     52.05 o 
  -5  11   1     4142.82     4114.66     62.94 o 
  -4  11   1     2508.49     2352.45     58.81 o 
  -3  11   1     1354.51     1391.68     26.03 o 
  -2  11   1      470.63      413.13     22.66 o 
  -1  11   1     5166.53     4941.40     56.02 o 
   0  11   1      934.40      960.98     19.07 o 
   1  11   1     7615.89     7942.44     90.13 o 
   2  11   1       74.04       85.79     22.51 o 
   3  11   1     3167.35     3058.41     44.60 o 
   4  11   1     1229.27     1178.44     34.69 o 
   5  11   1     8121.83     8089.21     94.76 o 
   6  11   1     1166.49     1073.81     35.20 o 
   7  11   1       97.91       61.37     48.30 o 
   8  11   1      180.20      141.10     51.64 o 
   9  11   1     3616.00     3874.24     64.65 o 
  10  11   1        6.36       -5.16     23.69 o 
  11  11   1     1007.11     1023.61     54.34 o 
  12  11   1      289.03      247.16     61.28 o 
  13  11   1      879.01      826.49     79.21 o 
  14  11   1     1149.15     1281.07     94.76 o 
  15  11   1      394.01      418.62    101.36 o 
 -15  12   1        8.46       54.22    166.91 o 
 -14  12   1     2901.17     3091.68     95.63 o 
 -13  12   1        2.43        2.91      7.69 o 
 -12  12   1      422.96      368.15     74.55 o 
 -11  12   1     1689.53     1798.93     65.15 o 
 -10  12   1     5820.10     6117.97    118.98 o 
  -9  12   1      226.25      157.66     61.67 o 
  -8  12   1      725.81      653.96     82.26 o 
  -7  12   1      576.11      550.94     51.99 o 
  -6  12   1     3441.27     3576.78     62.94 o 
  -5  12   1      828.97      840.04     35.24 o 
  -4  12   1     8432.22     8389.87     89.43 o 
  -3  12   1       38.67       37.70     25.94 o 
  -2  12   1     3185.62     3170.59     38.90 o 
  -1  12   1     1829.89     1783.63     29.59 o 
   0  12   1    12716.09    12460.44    102.42 o 
   1  12   1     2815.39     2773.84     35.27 o 
   2  12   1      110.30       72.99     24.26 o 
   3  12   1       35.48        1.15      6.58 o 
   4  12   1     9254.27     9073.89     91.12 o 
   5  12   1      365.04      326.47     35.22 o 
   6  12   1     4207.18     4458.78     92.15 o 
   7  12   1       24.41       26.71     59.91 o 
   8  12   1     1691.99     1784.61     80.12 o 
   9  12   1      852.70      815.49     54.06 o 
  10  12   1     3925.88     4066.01     83.61 o 
  11  12   1      709.74      621.14     68.72 o 
  12  12   1      180.43      166.07     83.96 o 
  13  12   1      181.20      173.33     86.44 o 
  14  12   1     2240.16     2373.07     98.40 o 
 -14  13   1       24.07       28.47     75.17 o 
 -13  13   1      914.83      929.74     89.92 o 
 -12  13   1       13.30       13.23     25.98 o 
 -11  13   1     2949.03     3189.16     80.16 o 
 -10  13   1      170.66      152.70     59.07 o 
  -9  13   1     5672.40     5992.41    121.36 o 
  -8  13   1     1100.54     1035.47     62.35 o 
  -7  13   1     2695.79     2883.26     80.49 o 
  -6  13   1      732.05      717.04     45.84 o 
  -5  13   1     8465.98     8596.30     96.78 o 
  -4  13   1      192.48      178.08     31.35 o 
  -3  13   1       77.97       63.56     26.43 o 
  -2  13   1      192.35      153.22     24.59 o 
  -1  13   1     6096.01     5817.76     72.08 o 
   0  13   1      359.96      366.73     27.53 o 
   1  13   1     2293.06     2266.22     46.87 o 
   2  13   1       69.70       47.22     30.46 o 
   3  13   1     1346.83     1349.99     40.13 o 
   4  13   1     1693.13     1663.70     70.40 o 
   5  13   1     3336.80     3429.89     61.85 o 
   6  13   1      874.41      882.20     65.14 o 
   7  13   1     1141.30     1058.73     58.75 o 
   8  13   1      214.36      123.90     65.87 o 
   9  13   1     3154.02     3330.96    101.38 o 
  10  13   1       18.36        4.84     12.78 o 
  11  13   1     2241.55     2265.52     71.83 o 
  12  13   1       21.61       48.11     88.36 o 
  13  13   1      320.20      361.84     90.80 o 
  14  13   1      192.56       95.91    187.69 o 
 -13  14   1      727.30      682.36     97.57 o 
 -12  14   1        4.15       -0.40     35.18 o 
 -11  14   1      344.27      336.98     76.81 o 
 -10  14   1     4655.42     4993.65     97.41 o 
  -9  14   1       20.46       26.68    101.60 o 
  -8  14   1      589.24      556.42     69.64 o 
  -7  14   1      299.19      285.26     62.67 o 
  -6  14   1     6256.93     6831.43    128.14 o 
  -5  14   1      263.28      226.05     36.34 o 
  -4  14   1     6454.19     6540.65     72.47 o 
  -3  14   1      464.49      455.84     39.40 o 
  -2  14   1     2183.00     2171.96     42.42 o 
  -1  14   1     1524.18     1515.00     36.78 o 
   0  14   1     9700.22     9697.51     84.05 o 
   1  14   1      211.22      172.34     31.61 o 
   2  14   1      355.14      364.45     32.70 o 
   3  14   1      208.28      218.93     39.81 o 
   4  14   1     5122.99     5177.77     81.04 o 
   5  14   1       48.84       33.83     73.42 o 
   6  14   1     2597.84     2671.66    117.69 o 
   7  14   1      864.92      838.52     65.68 o 
   8  14   1     1760.14     1830.19     81.72 o 
   9  14   1      260.08      304.79     63.84 o 
  10  14   1     4874.78     5200.98    100.28 o 
  11  14   1      183.46      195.00     74.95 o 
  12  14   1        0.02       26.68    102.57 o 
  13  14   1      318.47      248.80     94.41 o 
 -13  15   1      160.58      221.12    213.00 o 
 -12  15   1     1287.64     1347.58     96.16 o 
 -11  15   1      123.28      122.32     79.77 o 
 -10  15   1      553.39      539.07     74.86 o 
  -9  15   1     1177.34     1293.61     92.71 o 
  -8  15   1     1325.99     1300.38     77.98 o 
  -7  15   1      146.32      147.49     68.41 o 
  -6  15   1        9.67      -19.12     30.74 o 
  -5  15   1     3065.15     3058.20     75.37 o 
  -4  15   1        4.82       -1.07     12.85 o 
  -3  15   1     1141.88     1106.42     43.46 o 
  -2  15   1      136.68      135.51     38.15 o 
  -1  15   1     4343.56     4470.73     61.35 o 
   0  15   1        0.05       42.75     26.23 o 
   1  15   1     4046.35     4270.74     59.94 o 
   2  15   1     1332.12     1305.62     43.36 o 
   3  15   1      768.34      783.09     44.09 o 
   4  15   1      348.61      368.18     58.02 o 
   5  15   1     5547.53     5896.63    115.24 o 
   6  15   1       15.58       20.01     45.88 o 
   7  15   1       66.91       56.84     68.64 o 
   8  15   1      246.88      167.94     74.17 o 
   9  15   1     2074.64     2115.09     71.17 o 
  10  15   1       56.69       60.55     74.98 o 
  11  15   1      403.53      344.44     87.91 o 
  12  15   1      515.62      466.50     99.34 o 
 -12  16   1      170.15      216.99    164.38 o 
 -11  16   1      743.64      705.09     94.36 o 
 -10  16   1      338.70      346.18     85.62 o 
  -9  16   1       12.44        0.72     28.47 o 
  -8  16   1      280.83      273.27     67.80 o 
  -7  16   1     1472.93     1590.45     78.86 o 
  -6  16   1      610.06      548.98     71.66 o 
  -5  16   1      125.46       83.39     52.05 o 
  -4  16   1     1445.18     1323.87     52.56 o 
  -3  16   1     1388.17     1534.38     66.41 o 
  -2  16   1        0.74      -11.70     29.80 o 
  -1  16   1      607.78      595.85     40.06 o 
   0  16   1     5453.77     5729.29     71.86 o 
   1  16   1        9.21       19.34     32.43 o 
   2  16   1       90.31       73.15     44.29 o 
   3  16   1     2079.12     2105.86     62.04 o 
   4  16   1     2317.54     2422.94     99.77 o 
   5  16   1        1.65       -6.79     45.97 o 
   6  16   1      483.36      493.95     74.20 o 
   7  16   1     2419.60     2532.74     97.37 o 
   8  16   1      913.88      904.00     86.65 o 
   9  16   1      354.03      351.25     77.40 o 
  10  16   1      760.94      768.12     89.16 o 
  11  16   1      803.94      782.90     97.32 o 
 -11  17   1       13.56       36.63    252.03 o 
 -10  17   1      976.12      849.89     93.05 o 
  -9  17   1       91.90       57.07    117.18 o 
  -8  17   1     1204.04     1196.33     97.33 o 
  -7  17   1      154.67       99.08     92.93 o 
  -6  17   1     1004.09     1058.06     95.98 o 
  -5  17   1      151.20      131.51     74.92 o 
  -4  17   1       47.04       28.98     60.16 o 
  -3  17   1        6.84       30.20     55.60 o 
  -2  17   1     2971.42     3349.49     71.11 o 
  -1  17   1        0.89       36.96     46.32 o 
   0  17   1     1198.09     1149.81     46.82 o 
   1  17   1      514.02      454.70     55.48 o 
   2  17   1     2834.20     2986.87     67.86 o 
   3  17   1      210.39      200.39     70.58 o 
   4  17   1     1034.70      962.94     74.29 o 
   5  17   1      301.96      326.78     78.66 o 
   6  17   1     1733.35     1750.33     82.57 o 
   7  17   1      191.80      196.96     90.77 o 
   8  17   1     1422.55     1391.69     96.55 o 
   9  17   1        0.95       13.79     73.60 o 
  10  17   1     1317.58     1351.30     96.81 o 
  -9  18   1       24.26       54.91    152.14 o 
  -8  18   1       87.69      110.62    158.99 o 
  -7  18   1     1203.07     1245.36     98.41 o 
  -6  18   1      101.85       64.12     80.51 o 
  -5  18   1      443.66      434.47     86.80 o 
  -4  18   1      317.01      307.26     81.08 o 
  -3  18   1     2044.00     2137.09     86.67 o 
  -2  18   1      297.99      277.92     61.74 o 
  -1  18   1      999.06      982.19     62.69 o 
   0  18   1      186.24      188.26     69.17 o 
   1  18   1       58.38       65.08     64.04 o 
   2  18   1        2.94        3.71     44.56 o 
   3  18   1     1884.67     2075.73     81.46 o 
   4  18   1       79.24      109.00     73.49 o 
   5  18   1       34.70       12.87     92.48 o 
   6  18   1        9.91       28.54     72.09 o 
   7  18   1     1545.97     1263.28     99.80 o 
   8  18   1       64.40       20.41     60.50 o 
   9  18   1       31.85       28.36    111.89 o 
  -8  19   1      242.94      229.95    115.86 o 
  -7  19   1       48.59        5.69    197.51 o 
  -6  19   1      510.95      377.72    102.66 o 
  -5  19   1      670.90      630.22     96.84 o 
  -4  19   1       69.89       93.04     90.27 o 
  -3  19   1      933.25      872.48     93.14 o 
  -2  19   1      850.87      822.53     68.73 o 
  -1  19   1     1795.79     1813.67     87.65 o 
   0  19   1       17.11        8.17     72.24 o 
   1  19   1     2107.93     2203.32     87.38 o 
   2  19   1      568.38      553.66     87.95 o 
   3  19   1     1424.42     1303.15     89.15 o 
   4  19   1       22.67       11.59     71.25 o 
   5  19   1     1053.61     1146.43    110.56 o 
   6  19   1       66.26       41.23    121.08 o 
   7  19   1       45.72       63.84    119.40 o 
   8  19   1      391.86      374.18    165.84 o 
  -7  20   1      326.16      236.97    192.22 o 
  -6  20   1     1401.15     1559.35    117.68 o 
  -5  20   1       68.63       66.39     87.66 o 
  -4  20   1     1566.51     1712.81    106.40 o 
  -3  20   1      323.43      312.19    100.23 o 
  -2  20   1      972.02      987.73    144.40 o 
  -1  20   1      139.67      127.03     99.31 o 
   0  20   1     1499.39     1577.30    143.06 o 
   1  20   1      429.33      449.17    138.67 o 
   2  20   1      664.93      586.77    100.92 o 
   3  20   1      146.76      108.60    104.74 o 
   4  20   1      732.05      766.22    109.12 o 
   5  20   1        0.04      -23.48     77.99 o 
   6  20   1      981.42     1055.26    118.89 o 
  -5  21   1     2182.60     2146.21    127.29 o 
  -4  21   1       50.40       15.89     68.33 o 
  -3  21   1      100.79       88.58    185.69 o 
  -2  21   1      110.89      152.12    154.65 o 
   0  21   1        0.88      -19.71     73.80 o 
   1  21   1     1708.35     1778.31    162.38 o 
   2  21   1        4.96      -15.32    155.05 o 
   3  21   1      772.67      747.65    123.71 o 
   4  21   1      187.27      142.24    128.72 o 
   5  21   1      819.51      779.79    181.16 o 
   1  22   1        8.38       13.99    202.21 o 
 -12   0   2      979.90      903.01     73.00 o 
 -10   0   2     4991.03     4999.78     70.47 o 
  -8   0   2     4833.38     5311.05     63.01 o 
  -6   0   2    17457.70    17618.39     96.13 o 
  -4   0   2    25846.50    27701.60     95.30 o 
  -2   0   2      408.88      358.19     16.25 o 
   2   0   2     2113.46     2405.56     21.54 o 
   4   0   2    42427.06    45149.41    226.32 o 
   6   0   2     6579.13     6197.30    101.10 o 
   8   0   2     2157.51     2233.53     45.03 o 
  10   0   2    35936.21    36492.34    195.01 o 
  12   0   2      257.02      211.37     54.54 o 
  14   0   2     8454.86     8856.50    193.95 o 
 -16   1   2      336.96      453.30    140.40 o 
 -13   1   2      778.94      674.42     81.66 o 
 -12   1   2       25.61       33.68     34.94 o 
 -11   1   2     3668.75     3753.27     67.39 o 
 -10   1   2      121.22       91.00     23.75 o 
  -9   1   2      679.18      734.51     20.91 o 
  -8   1   2       16.48       21.88     19.51 o 
  -7   1   2        5.30       18.71     11.89 o 
  -6   1   2      525.93      600.90     14.38 o 
  -5   1   2    29906.61    32007.56     82.93 o 
  -4   1   2     2483.44     2612.31     25.00 o 
  -3   1   2     5133.34     5582.69     30.76 o 
  -2   1   2     3671.42     3940.51     31.87 o 
  -1   1   2    51679.04    54564.08    271.60 o 
   0   1   2     4496.86     4971.28     19.21 o 
   1   1   2       24.86       40.12      4.15 o 
   2   1   2      901.08      950.22     13.91 o 
   3   1   2      459.21      587.21     15.15 o 
   4   1   2     1638.86     1648.04     25.36 o 
   5   1   2    27575.71    26817.36    215.12 o 
   6   1   2     2104.27     1881.46     25.57 o 
   7   1   2      941.91     1047.42     19.29 o 
   8   1   2      165.30      199.24     16.91 o 
   9   1   2    13820.31    14516.42    112.16 o 
  10   1   2     2278.62     2263.48     39.49 o 
  11   1   2     1541.13     1467.86     42.21 o 
  12   1   2      457.11      381.29     37.65 o 
  13   1   2      640.59      623.11     53.29 o 
  14   1   2       53.69        8.05     49.14 o 
  15   1   2     5562.13     6070.74    136.67 o 
 -16   2   2      773.47      707.06    143.46 o 
 -15   2   2      335.82      340.88    121.62 o 
 -13   2   2       72.99       84.72     89.51 o 
 -12   2   2       62.04       39.73     43.54 o 
 -11   2   2     1298.87     1259.87     35.85 o 
 -10   2   2     7564.57     7951.19     84.03 o 
  -9   2   2      226.75      199.75     20.02 o 
  -8   2   2     1416.87     1422.28     38.66 o 
  -7   2   2     1796.94     1700.12     24.28 o 
  -6   2   2    25390.71    27572.43     85.41 o 
  -5   2   2      975.88      920.02     17.63 o 
  -4   2   2        6.33       17.27      9.17 o 
  -3   2   2      509.64      409.05     10.30 o 
  -2   2   2    15650.48    17156.45     59.30 o 
  -1   2   2    26156.56    27912.31    219.90 o 
   0   2   2    36479.19    37985.95    237.98 o 
   1   2   2     5467.56     6067.99     27.75 o 
   2   2   2        1.19        9.16      6.80 o 
   3   2   2    20147.27    20917.65     69.56 o 
   4   2   2    22890.75    23346.50    207.80 o 
   5   2   2     1535.29     1463.88     42.12 o 
   6   2   2       89.82       80.22     10.78 o 
   7   2   2     5550.77     5495.82     40.07 o 
   8   2   2     1199.98     1145.59     21.21 o 
   9   2   2        6.05        0.05      7.42 o 
  10   2   2     9454.75     9431.40     81.96 o 
  11   2   2     6347.76     6434.92     79.31 o 
  12   2   2       15.00       19.18     32.14 o 
  13   2   2      221.28      216.75     53.36 o 
  14   2   2     3765.44     4047.70     96.64 o 
  15   2   2      668.32      604.51     91.45 o 
  16   2   2      212.37      171.17    177.56 o 
 -17   3   2      205.44      104.83    183.03 o 
 -16   3   2     3300.38     3291.13    143.46 o 
 -15   3   2      463.04      309.31    116.69 o 
 -14   3   2       34.89       36.76     95.91 o 
 -13   3   2     1754.48     1717.23     64.07 o 
 -12   3   2     4785.71     4875.81     68.11 o 
 -11   3   2     1259.18     1296.18     46.39 o 
 -10   3   2     2009.98     1915.56     40.56 o 
  -9   3   2      263.51      301.41     20.71 o 
  -8   3   2     1330.80     1315.50     29.50 o 
  -7   3   2      457.92      410.59     15.12 o 
  -6   3   2    17060.49    16978.75     67.79 o 
  -5   3   2     7046.23     6977.68     68.40 o 
  -4   3   2     1525.03     1526.07     20.55 o 
  -3   3   2     1089.50     1048.31     16.08 o 
  -2   3   2    30304.23    31371.23    245.17 o 
  -1   3   2    11472.15    12718.65     86.27 o 
   0   3   2     2035.79     2178.92     18.27 o 
   1   3   2        0.70        7.92      4.03 o 
   2   3   2     9943.64     9952.38     84.49 o 
   3   3   2     2117.84     1972.17     23.28 o 
   4   3   2     2349.79     2268.46     32.51 o 
   5   3   2     4341.88     4096.18     82.66 o 
   6   3   2     3837.77     3810.10     36.68 o 
   7   3   2      562.05      560.08     14.97 o 
   8   3   2      588.56      597.53     16.14 o 
   9   3   2     2256.92     2243.30     39.20 o 
  10   3   2      105.80       75.99     32.98 o 
  11   3   2      164.80      168.19     34.69 o 
  12   3   2     1050.81      998.32     39.08 o 
  13   3   2      284.56      250.26     56.12 o 
  14   3   2      198.52      162.82     62.41 o 
  15   3   2     2116.52     2264.06     94.10 o 
  16   3   2     2003.07     1960.93    162.25 o 
 -17   4   2     2371.57     2587.00    172.50 o 
 -16   4   2       17.06       35.30     94.58 o 
 -15   4   2     1062.10      999.32    115.89 o 
 -14   4   2        0.36       10.52     69.00 o 
 -13   4   2      341.87      256.46     48.93 o 
 -12   4   2      496.78      471.72     42.34 o 
 -11   4   2    13292.74    13238.11    134.66 o 
 -10   4   2      905.85      987.41     33.20 o 
  -9   4   2      750.17      851.13     28.85 o 
  -8   4   2     2578.82     2534.28     30.66 o 
  -7   4   2    16599.91    17132.79     76.57 o 
  -6   4   2     1620.28     1740.91     25.25 o 
  -5   4   2        0.11        5.73      9.20 o 
  -4   4   2      386.51      345.65     37.83 o 
  -3   4   2    10049.47     9866.10     90.87 o 
  -2   4   2     2955.51     3420.26     34.18 o 
  -1   4   2     9233.87     9765.07     45.41 o 
   0   4   2     7123.67     8199.21     38.33 o 
   1   4   2    23157.07    23753.84     78.64 o 
   2   4   2      445.02      445.05      8.33 o 
   3   4   2      588.28      547.41     15.62 o 
   4   4   2     7969.44     8270.71     88.46 o 
   5   4   2      830.89      840.77     31.14 o 
   6   4   2       14.41       24.61     21.36 o 
   7   4   2      457.97      432.85     25.06 o 
   8   4   2      625.17      636.10     24.17 o 
   9   4   2       89.42       65.84     30.67 o 
  10   4   2      519.02      487.55     31.44 o 
  11   4   2     1216.53     1186.70     35.12 o 
  12   4   2       53.28       40.83     35.59 o 
  13   4   2      527.02      467.74     57.41 o 
  14   4   2      261.37      259.76     67.21 o 
  15   4   2      156.37       78.46    159.31 o 
  16   4   2        5.24       19.31    218.06 o 
 -17   5   2      218.60      238.71    171.84 o 
 -16   5   2     5086.52     5375.42    180.89 o 
 -15   5   2      684.06      647.25    122.82 o 
 -14   5   2      384.00      381.31     71.62 o 
 -13   5   2      913.59      956.10     51.29 o 
 -12   5   2     6203.89     6211.80     85.03 o 
 -11   5   2      428.69      408.33     34.19 o 
 -10   5   2     1533.38     1461.31     34.09 o 
  -9   5   2     2923.01     2931.16     49.39 o 
  -8   5   2      827.79      894.54     24.65 o 
  -7   5   2     2368.61     2344.83     34.85 o 
  -6   5   2    15901.02    16729.07    101.96 o 
  -5   5   2     4531.44     4616.58     49.03 o 
  -4   5   2     4618.10     4601.86     47.64 o 
  -3   5   2     4849.42     5256.98     47.95 o 
  -2   5   2     9636.19     9847.72     69.07 o 
  -1   5   2      926.37      906.67     24.21 o 
   0   5   2     1432.99     1682.13     22.67 o 
   1   5   2     3098.77     3195.27     25.08 o 
   2   5   2     2505.94     2472.41     19.91 o 
   3   5   2      685.48      777.95     10.92 o 
   4   5   2     4726.20     4473.51     44.63 o 
   5   5   2      370.72      313.89     20.74 o 
   6   5   2     6021.33     6126.73     64.84 o 
   7   5   2       48.13       56.35     24.04 o 
   8   5   2     1244.75     1345.92     36.01 o 
   9   5   2      141.56      146.08     28.11 o 
  10   5   2      353.92      348.49     33.04 o 
  11   5   2       98.34       79.80     35.14 o 
  12   5   2      636.54      607.44     43.45 o 
  13   5   2      183.95      166.40     50.91 o 
  14   5   2       47.07       39.78     77.07 o 
  15   5   2      136.97      106.78     97.63 o 
  16   5   2     1702.31     1490.05    164.78 o 
 -17   6   2     1579.99     1498.71    179.83 o 
 -16   6   2      146.88      129.88    151.86 o 
 -15   6   2      609.47      479.68    135.87 o 
 -14   6   2     3065.69     3351.97     73.62 o 
 -13   6   2       80.31       93.08     49.33 o 
 -12   6   2       97.78       71.29     43.41 o 
 -11   6   2     6266.76     6435.23     71.33 o 
 -10   6   2     4686.08     4933.61     59.90 o 
  -9   6   2      124.18      107.82     28.04 o 
  -8   6   2        8.41       18.90     20.69 o 
  -7   6   2     4077.72     4486.92     56.89 o 
  -6   6   2     6565.23     6462.48     71.92 o 
  -5   6   2     1126.45     1132.08     27.83 o 
  -4   6   2     4984.77     4716.93     51.05 o 
  -3   6   2     1782.88     1754.28     30.47 o 
  -2   6   2    10460.85    11161.93    110.80 o 
  -1   6   2    15013.89    15770.23     68.29 o 
   0   6   2     4683.04     4371.87     33.88 o 
   1   6   2     9119.61     9251.46     49.45 o 
   2   6   2     2079.79     2054.27     20.06 o 
   3   6   2     9739.49     9476.40     74.48 o 
   4   6   2      570.79      462.36     16.53 o 
   5   6   2       11.81        1.49      9.79 o 
   6   6   2      228.36      240.55     25.04 o 
   7   6   2     1060.47     1115.41     28.84 o 
   8   6   2      134.80      126.52     25.59 o 
   9   6   2      869.17      849.65     30.63 o 
  10   6   2      479.15      457.85     34.34 o 
  11   6   2     5237.61     5428.29     70.05 o 
  12   6   2      718.15      686.13     45.01 o 
  13   6   2      172.71      171.00     51.20 o 
  14   6   2      477.45      437.99     69.12 o 
  15   6   2      870.95      850.34    102.48 o 
  16   6   2      917.25      821.88    175.30 o 
 -17   7   2        0.13       17.05     70.33 o 
 -16   7   2     1100.34     1056.19    162.51 o 
 -15   7   2     3236.76     3414.77     99.71 o 
 -14   7   2        1.84       12.48     60.50 o 
 -13   7   2      450.76      395.79     58.15 o 
 -12   7   2      204.99      171.92     52.50 o 
 -11   7   2     3289.75     3282.17     60.64 o 
 -10   7   2      503.29      457.57     34.56 o 
  -9   7   2     3510.43     3754.40     60.60 o 
  -8   7   2      149.80      128.48     29.09 o 
  -7   7   2     1539.17     1572.40     37.03 o 
  -6   7   2     6873.08     7181.79     71.11 o 
  -5   7   2     9275.77     9277.88     77.89 o 
  -4   7   2      936.66      960.55     25.96 o 
  -3   7   2      673.95      624.21     21.01 o 
  -2   7   2     7022.65     7239.39     51.67 o 
  -1   7   2    10966.23    11369.72     61.09 o 
   0   7   2     3327.98     3735.68     35.83 o 
   1   7   2     7244.80     7334.41     44.54 o 
   2   7   2      321.37      291.74     11.60 o 
   3   7   2     3356.84     3416.99     40.59 o 
   4   7   2     9911.34    10562.04     58.50 o 
   5   7   2    10718.29    11047.72    108.90 o 
   6   7   2     4904.39     5144.14     69.26 o 
   7   7   2       72.81       77.11     20.43 o 
   8   7   2     4239.57     4456.72     57.67 o 
   9   7   2     4324.08     4307.55     59.60 o 
  10   7   2     1351.40     1310.28     38.29 o 
  11   7   2     1623.49     1605.21     48.12 o 
  12   7   2      424.17      382.48     47.50 o 
  13   7   2      317.82      292.46     56.77 o 
  14   7   2       66.81       60.11     80.59 o 
  15   7   2     1646.15     1704.17    109.07 o 
  16   7   2     1496.62     1390.94    182.23 o 
 -16   8   2     1574.14     1422.25    167.97 o 
 -15   8   2      380.88      401.03     98.64 o 
 -14   8   2     1838.45     1819.32     69.56 o 
 -13   8   2       11.22        1.08     26.72 o 
 -12   8   2      341.92      235.54     54.02 o 
 -11   8   2       47.16       61.62     45.24 o 
 -10   8   2     5448.60     5774.81     69.38 o 
  -9   8   2        2.98       -0.75     24.40 o 
  -8   8   2      328.55      328.11     32.30 o 
  -7   8   2       54.93       64.94     32.09 o 
  -6   8   2     4996.96     5238.80    120.29 o 
  -5   8   2     2028.88     2084.90     40.39 o 
  -4   8   2     3316.69     3283.52     47.63 o 
  -3   8   2      789.96      795.37     24.53 o 
  -2   8   2      358.70      417.24     16.16 o 
  -1   8   2     4368.70     4432.35     59.53 o 
   0   8   2    23322.12    23397.29    101.31 o 
   1   8   2      129.13      116.32     13.60 o 
   2   8   2     3647.44     3505.07     31.99 o 
   3   8   2     1980.69     2011.78     24.03 o 
   4   8   2    15991.06    16328.27    112.51 o 
   5   8   2        6.56       10.61     38.34 o 
   6   8   2     7536.24     7846.14    100.88 o 
   7   8   2       49.33       62.60     26.36 o 
   8   8   2     1659.36     1595.08     38.18 o 
   9   8   2      654.27      620.45     35.10 o 
  10   8   2     7865.73     8334.45     87.52 o 
  11   8   2     1642.68     1565.57     45.97 o 
  12   8   2       21.07       12.02     18.31 o 
  13   8   2       28.60       15.01     39.96 o 
  14   8   2     2480.38     2516.76     76.86 o 
  15   8   2      485.37      411.74    112.61 o 
  16   8   2      866.79      861.10    135.14 o 
 -16   9   2       57.87       33.17    143.33 o 
 -15   9   2     2438.63     2398.21    105.87 o 
 -14   9   2        0.11       24.63     66.56 o 
 -13   9   2      603.19      550.42     65.51 o 
 -12   9   2      304.73      226.35     57.09 o 
 -11   9   2     3048.50     2974.68     66.94 o 
 -10   9   2       54.44       59.65     31.85 o 
  -9   9   2     1142.43     1107.56     40.86 o 
  -8   9   2       70.60       70.42     45.77 o 
  -7   9   2       59.06       46.48     41.72 o 
  -6   9   2     2230.89     2172.50     90.25 o 
  -5   9   2    10030.27    10312.13     89.82 o 
  -4   9   2       50.64       44.74     25.45 o 
  -3   9   2     5479.60     5491.18     52.38 o 
  -2   9   2       63.24       90.06     16.78 o 
  -1   9   2     7846.24     7839.72    102.60 o 
   0   9   2       32.11       25.83     14.16 o 
   1   9   2    13146.18    13251.70     67.63 o 
   2   9   2      402.34      384.73     15.20 o 
   3   9   2      760.43      797.59     28.40 o 
   4   9   2      147.49      145.59     15.16 o 
   5   9   2    25609.46    25571.62    129.30 o 
   6   9   2       49.02       49.71     38.29 o 
   7   9   2       47.86       26.16     27.18 o 
   8   9   2       64.74       73.56     35.40 o 
   9   9   2     9037.56     9433.21     92.19 o 
  10   9   2       31.97       43.80     38.92 o 
  11   9   2     3019.74     3000.32     59.51 o 
  12   9   2      704.22      732.78     53.77 o 
  13   9   2     1239.33     1259.76     62.08 o 
  14   9   2      104.81       70.05     77.78 o 
  15   9   2     4299.54     4646.39    152.68 o 
  16   9   2       23.88       14.79     79.92 o 
 -16  10   2      839.60      911.40    183.82 o 
 -15  10   2      281.57      188.47    122.34 o 
 -14  10   2      393.88      341.43     78.84 o 
 -13  10   2      439.20      416.19     69.12 o 
 -12  10   2       10.05       12.50     40.58 o 
 -11  10   2        2.11        1.99     44.49 o 
 -10  10   2     6028.76     6424.31     94.05 o 
  -9  10   2      204.68      145.46     54.99 o 
  -8  10   2      183.49      165.60     45.86 o 
  -7  10   2       12.31       30.95     43.57 o 
  -6  10   2     7813.14     8298.46     87.44 o 
  -5  10   2      682.96      634.88     29.68 o 
  -4  10   2      766.02      753.18     28.29 o 
  -3  10   2     2533.85     2643.41     39.49 o 
  -2  10   2       95.54       92.29     20.01 o 
  -1  10   2      100.28       66.17     13.69 o 
   0  10   2    14108.02    14045.46    103.00 o 
   1  10   2        0.25        0.01      1.44 o 
   2  10   2      634.25      593.03     17.32 o 
   3  10   2     3124.11     3084.43     88.69 o 
   4  10   2     8289.27     8082.98     66.82 o 
   5  10   2       99.08      120.78     32.45 o 
   6  10   2     2208.84     2310.84     51.01 o 
   7  10   2     2535.53     2615.70     56.08 o 
   8  10   2     1272.65     1258.92     37.80 o 
   9  10   2       19.08       27.96     39.16 o 
  10  10   2     6371.37     6495.73     83.13 o 
  11  10   2      523.70      461.77     50.29 o 
  12  10   2        9.87       -3.43     57.94 o 
  13  10   2      149.12      136.02     69.26 o 
  14  10   2     2625.51     2693.72     87.57 o 
  15  10   2      436.84      500.59    101.70 o 
 -15  11   2     1040.92      947.30    122.70 o 
 -14  11   2        1.59        0.34      7.62 o 
 -13  11   2     1368.19     1357.06     75.81 o 
 -12  11   2      672.76      677.96     65.78 o 
 -11  11   2     2951.62     3011.88     72.04 o 
 -10  11   2      800.61      771.80     52.51 o 
  -9  11   2     1930.49     2062.79     94.58 o 
  -8  11   2     1697.61     1798.32     63.25 o 
  -7  11   2      183.69      121.67     45.37 o 
  -6  11   2      739.55      754.86     33.73 o 
  -5  11   2    10662.24    11144.17    110.52 o 
  -4  11   2       45.19       37.13     22.81 o 
  -3  11   2        1.88       10.05     20.60 o 
  -2  11   2     2121.85     2331.53     37.39 o 
  -1  11   2     5911.51     6242.68     56.70 o 
   0  11   2     1716.87     1687.33     24.37 o 
   1  11   2      261.34      255.68     19.89 o 
   2  11   2     2864.66     2960.42     49.76 o 
   3  11   2      498.05      474.07     31.84 o 
   4  11   2      778.29      735.75     35.43 o 
   5  11   2     4255.51     4300.40     61.29 o 
   6  11   2      509.25      528.55     47.29 o 
   7  11   2      126.91      125.97     47.60 o 
   8  11   2     2617.49     2671.56     53.34 o 
   9  11   2      876.79      800.74     44.27 o 
  10  11   2      206.35      166.15     49.13 o 
  11  11   2      630.91      591.34     54.08 o 
  12  11   2     1425.91     1449.80     62.11 o 
  13  11   2       20.02       11.93     79.88 o 
  14  11   2        1.50      -13.82     76.77 o 
  15  11   2     2672.74     2741.04    131.02 o 
 -14  12   2      170.25      161.34     89.60 o 
 -13  12   2     1034.15     1011.24     81.80 o 
 -12  12   2        0.44       27.04     46.79 o 
 -11  12   2     1996.57     1909.96     64.09 o 
 -10  12   2     4195.21     4394.65     89.94 o 
  -9  12   2       59.01       59.39     69.91 o 
  -8  12   2      185.30      133.76     60.46 o 
  -7  12   2     3331.63     3388.71     83.12 o 
  -6  12   2     2866.85     3112.14    104.76 o 
  -5  12   2     1339.02     1398.25     35.13 o 
  -4  12   2       33.23       45.02     28.07 o 
  -3  12   2     4801.85     5065.66     57.95 o 
  -2  12   2        0.93        2.59     15.95 o 
  -1  12   2     1686.49     1719.56     33.13 o 
   0  12   2     2506.88     2621.37     38.35 o 
   1  12   2     1462.84     1346.05     35.57 o 
   2  12   2        0.20        0.46     10.81 o 
   3  12   2     1783.66     1737.22     36.96 o 
   4  12   2     2347.35     2337.46     48.26 o 
   5  12   2       15.29        2.10     10.01 o 
   6  12   2        9.41        1.26     10.19 o 
   7  12   2     3042.56     3165.99     82.56 o 
   8  12   2       16.67       14.50     40.34 o 
   9  12   2       16.44        1.12     41.09 o 
  10  12   2     1407.54     1366.25     62.12 o 
  11  12   2      839.71      829.06     59.67 o 
  12  12   2      108.14       76.92     73.24 o 
  13  12   2      901.55      902.75     89.56 o 
  14  12   2      124.30       93.48     93.78 o 
 -14  13   2      182.58      134.30    105.86 o 
 -13  13   2       40.68       17.90     78.63 o 
 -12  13   2     2143.00     2222.59     78.13 o 
 -11  13   2      113.13      101.15     73.29 o 
 -10  13   2     1355.32     1368.71     76.23 o 
  -9  13   2      231.48      242.21     64.71 o 
  -8  13   2     1688.90     1833.77     69.50 o 
  -7  13   2      218.77      195.15     56.43 o 
  -6  13   2     3979.88     4173.00     61.08 o 
  -5  13   2       59.29       60.21     31.76 o 
  -4  13   2     2007.42     1930.31     40.18 o 
  -3  13   2       63.76       69.61     31.02 o 
  -2  13   2     2206.03     2295.75     51.89 o 
  -1  13   2       16.48       33.67     26.13 o 
   0  13   2      204.83      154.33     32.73 o 
   1  13   2       85.86       73.39     29.06 o 
   2  13   2     1416.85     1436.01     37.34 o 
   3  13   2      273.34      202.30     34.92 o 
   4  13   2        6.97       -0.64      3.14 o 
   5  13   2     2577.02     2546.40     73.08 o 
   6  13   2      108.69      104.40     56.53 o 
   7  13   2        0.09       39.56     40.67 o 
   8  13   2      151.35      115.15     54.34 o 
   9  13   2      128.91      114.67     60.15 o 
  10  13   2        0.82      -21.16     50.00 o 
  11  13   2      348.67      270.92     73.54 o 
  12  13   2     1103.17     1038.95     84.01 o 
  13  13   2      117.17       96.05     96.36 o 
 -14  14   2     1016.53      996.92    199.01 o 
 -13  14   2      301.68      300.28     95.50 o 
 -12  14   2        8.49       -8.27     65.60 o 
 -11  14   2     2481.80     2583.86     76.90 o 
 -10  14   2     1079.61      987.50     80.57 o 
  -9  14   2       19.03       13.68     39.70 o 
  -8  14   2      133.03      133.39     65.71 o 
  -7  14   2     5041.24     5246.89     72.56 o 
  -6  14   2     1165.20     1033.84     40.51 o 
  -5  14   2      716.28      678.05     37.37 o 
  -4  14   2     2265.32     2243.37     57.48 o 
  -3  14   2     3911.10     3920.96     48.19 o 
  -2  14   2      966.82      933.64     32.60 o 
  -1  14   2     1934.10     2012.14     41.37 o 
   0  14   2        0.59       13.51     25.13 o 
   1  14   2     2046.68     1952.18     40.41 o 
   2  14   2      154.03      116.52     40.62 o 
   3  14   2      722.77      698.36     39.51 o 
   4  14   2        5.09       19.84     29.36 o 
   5  14   2       10.60       16.83     56.52 o 
   6  14   2     1104.66     1101.90     60.27 o 
   7  14   2     1454.37     1570.91     95.31 o 
   8  14   2      378.05      338.24     69.23 o 
   9  14   2      526.28      498.83     67.61 o 
  10  14   2        0.18       26.31     59.48 o 
  11  14   2     1368.58     1214.54     81.78 o 
  12  14   2      202.17      171.30     87.40 o 
  13  14   2      652.02      578.25    185.82 o 
 -13  15   2      314.39      318.50    212.86 o 
 -12  15   2      734.89      703.16     93.26 o 
 -11  15   2      703.94      679.05     84.17 o 
 -10  15   2      624.63      622.60     93.13 o 
  -9  15   2     4425.30     4771.43     95.89 o 
  -8  15   2       46.76       42.07     48.68 o 
  -7  15   2     1296.77     1233.86     55.19 o 
  -6  15   2     2066.57     2203.43     49.75 o 
  -5  15   2     1346.29     1326.87     41.18 o 
  -4  15   2       64.90       59.86     45.19 o 
  -3  15   2       44.28       53.66     57.23 o 
  -2  15   2     1476.21     1481.73     38.82 o 
  -1  15   2     1497.15     1435.31     38.12 o 
   0  15   2      218.10      186.67     36.71 o 
   1  15   2     1805.31     1823.51     48.05 o 
   2  15   2      891.41      905.03     43.39 o 
   3  15   2     1514.20     1520.80     74.35 o 
   4  15   2     3084.05     3130.91     84.54 o 
   5  15   2      166.41      108.17     58.55 o 
   6  15   2      501.39      500.94     66.90 o 
   7  15   2       74.36       84.88     82.74 o 
   8  15   2     1708.42     1763.13     79.53 o 
   9  15   2      409.70      322.39     72.85 o 
  10  15   2       21.12       -1.05     30.60 o 
  11  15   2      691.49      693.37     90.18 o 
  12  15   2      783.85      806.40    100.41 o 
 -12  16   2      250.63      134.27    133.15 o 
 -11  16   2     1051.93     1063.63     81.28 o 
 -10  16   2     1177.43     1053.07     81.51 o 
  -9  16   2       80.00      103.02     73.19 o 
  -8  16   2      321.22      285.29     68.81 o 
  -7  16   2      630.91      687.22     80.71 o 
  -6  16   2     1500.11     1444.88     57.39 o 
  -5  16   2       27.74       29.36     61.11 o 
  -4  16   2     3977.49     4005.73     75.73 o 
  -3  16   2        2.69        4.10     11.78 o 
  -2  16   2      537.42      467.51     48.67 o 
  -1  16   2      546.89      552.93     40.43 o 
   0  16   2     1606.33     1645.50     42.62 o 
   1  16   2      155.66      146.03     51.15 o 
   2  16   2      570.66      508.15     49.17 o 
   3  16   2     1902.29     1823.61     68.43 o 
   4  16   2     3546.45     3443.36     92.48 o 
   5  16   2       29.86       49.81     75.80 o 
   6  16   2     1875.61     2265.69    207.74 o 
   7  16   2     1216.79     1225.94     81.93 o 
   8  16   2     1133.36     1066.84     87.35 o 
   9  16   2      229.76      202.25     83.95 o 
  10  16   2     1241.40     1272.66     89.74 o 
  11  16   2      825.02      834.70     98.64 o 
 -11  17   2      490.24      450.32    130.29 o 
 -10  17   2       26.83       26.02     92.17 o 
  -9  17   2     1926.55     2083.76    102.70 o 
  -8  17   2      126.42      134.44     84.24 o 
  -7  17   2       24.17        8.89     49.80 o 
  -6  17   2       59.97       52.08    105.51 o 
  -5  17   2     1259.35     1210.27     61.17 o 
  -4  17   2        8.10        8.86     62.39 o 
  -3  17   2     1433.56     1474.37     55.60 o 
  -2  17   2       20.96       31.85     49.18 o 
  -1  17   2     2891.44     2929.13     65.79 o 
   0  17   2        0.96        3.09     30.31 o 
   1  17   2     5985.27     6407.40     93.94 o 
   2  17   2       14.09       17.43     45.63 o 
   3  17   2      678.31      643.62     71.86 o 
   4  17   2       83.95       71.10     79.93 o 
   5  17   2     4579.78     4755.95    113.64 o 
   6  17   2       74.02       58.80     64.41 o 
   7  17   2      415.61      453.01     92.36 o 
   8  17   2       22.64      -14.98     82.41 o 
   9  17   2     2519.82     2578.78     89.12 o 
  10  17   2        2.71       20.23     53.68 o 
  -9  18   2       81.27       84.21    107.09 o 
  -8  18   2      580.34      640.54    108.44 o 
  -7  18   2       28.49       26.35     55.85 o 
  -6  18   2     1376.42     1331.44     89.81 o 
  -5  18   2      478.96      492.38     85.42 o 
  -4  18   2     3206.69     3496.01     77.54 o 
  -3  18   2       23.29        9.04     50.48 o 
  -2  18   2      448.53      361.68     62.32 o 
  -1  18   2        0.16       43.65     60.25 o 
   0  18   2     3823.56     3984.27     78.26 o 
   1  18   2      361.38      308.86     74.97 o 
   2  18   2      132.32      113.98     76.85 o 
   3  18   2      140.45      142.14     75.81 o 
   4  18   2     2675.10     2829.91     92.32 o 
   5  18   2       90.51       70.73     80.24 o 
   6  18   2     2526.52     2813.33     97.39 o 
   7  18   2      594.11      642.49    111.83 o 
   8  18   2      394.62      317.40    110.78 o 
   9  18   2        0.73       12.25     74.42 o 
  -8  19   2      179.64      128.36    117.76 o 
  -7  19   2      135.02       58.54    123.60 o 
  -6  19   2       21.64       51.36    169.59 o 
  -5  19   2     2225.91     2275.83     94.86 o 
  -4  19   2      265.19      280.34     93.98 o 
  -3  19   2        3.39       12.03     33.56 o 
  -2  19   2      288.31      224.11     69.43 o 
  -1  19   2     1375.48     1395.11    114.16 o 
   0  19   2      373.15      391.09    121.75 o 
   1  19   2      667.41      710.55     92.25 o 
   2  19   2     2017.63     2153.64     90.81 o 
   3  19   2      301.54      224.09     90.17 o 
   4  19   2      419.52      338.30     99.28 o 
   5  19   2     1702.58     1779.21    100.64 o 
   6  19   2      223.34      222.51    110.07 o 
   7  19   2      244.68      260.92    118.68 o 
  -7  20   2      371.22      455.43    181.43 o 
  -6  20   2     1300.02     1451.99    117.64 o 
  -5  20   2      581.49      517.27    111.69 o 
  -4  20   2      460.28      485.16    109.00 o 
  -3  20   2     1026.48     1027.21    105.81 o 
  -2  20   2      761.76      736.12    101.95 o 
  -1  20   2      100.90       18.65    152.79 o 
   0  20   2      613.32      604.62    138.93 o 
   1  20   2       60.97       43.43    155.98 o 
   2  20   2       72.07       78.44     95.43 o 
   3  20   2      855.12      890.33    105.85 o 
   4  20   2      458.04      371.54    115.54 o 
   5  20   2        5.29       -4.00    165.71 o 
   6  20   2      213.67      144.00    184.36 o 
  -5  21   2      669.25      759.84    126.44 o 
  -4  21   2       72.96       28.15    111.62 o 
  -3  21   2       48.83       37.16    232.31 o 
  -1  21   2      543.45      497.93    167.57 o 
   0  21   2       21.49       21.31   1238.15 o 
   1  21   2       64.30       89.78    148.79 o 
   2  21   2     2723.74     2904.30    164.91 o 
   3  21   2        5.27        3.81    136.93 o 
   4  21   2        9.41       20.65    109.76 o 
   5  21   2        9.39        7.73    130.54 o 
   0  22   2        0.03       24.78    705.33 o 
 -11   0   3     5019.44     5209.77     81.66 o 
  -9   0   3      231.62      162.27     27.82 o 
  -7   0   3     7935.73     7903.65     69.46 o 
  -5   0   3      823.81      584.49     19.25 o 
  -3   0   3     1335.32     1298.85     30.77 o 
  -1   0   3     3448.41     3689.12     33.26 o 
   1   0   3       55.55       31.59      6.44 o 
   3   0   3    38576.43    40078.54    356.93 o 
   5   0   3     2645.64     2731.83     41.19 o 
   7   0   3    10841.24    11030.46    314.57 o 
   9   0   3     5543.20     5373.82     96.23 o 
  11   0   3     6628.08     6500.46    104.70 o 
  13   0   3     1089.27      991.99     98.97 o 
  15   0   3     3171.56     3224.26    136.00 o 
 -17   1   3      145.26      194.48    181.29 o 
 -12   1   3     6044.73     6205.83    130.88 o 
 -11   1   3      468.58      406.67     27.83 o 
 -10   1   3      910.97      870.92     24.07 o 
  -9   1   3       74.44       52.26     18.95 o 
  -8   1   3      765.76      788.95     18.80 o 
  -7   1   3      364.09      382.61     14.71 o 
  -6   1   3     8244.46     7755.31     44.70 o 
  -5   1   3     1946.65     2123.93     23.92 o 
  -4   1   3      393.51      436.26      9.92 o 
  -3   1   3      608.52      661.45     26.89 o 
  -2   1   3    12115.50    12911.89     46.72 o 
  -1   1   3    18270.32    18787.88    117.28 o 
   0   1   3      760.28      751.32      9.02 o 
   1   1   3    10728.76    11328.71     39.75 o 
   2   1   3     5540.31     5611.35     62.43 o 
   3   1   3      282.06      212.53     15.05 o 
   4   1   3    17545.71    18545.07     81.90 o 
   5   1   3     2463.56     2257.32     26.63 o 
   6   1   3     1946.09     1929.17     33.80 o 
   7   1   3      887.80      781.80     25.38 o 
   8   1   3     4292.40     4707.86     44.84 o 
   9   1   3      454.89      437.74     19.36 o 
  10   1   3     2494.63     2515.40     36.86 o 
  11   1   3      719.44      654.18     34.49 o 
  12   1   3      487.50      449.80     47.06 o 
  13   1   3      725.19      755.27     69.60 o 
  14   1   3      670.35      682.85     82.92 o 
  15   1   3     1303.92     1350.88     96.16 o 
  16   1   3     1378.98     1222.18    113.76 o 
 -17   2   3     2747.31     2629.36    162.65 o 
 -16   2   3     2089.22     1980.65    126.95 o 
 -12   2   3      287.03      212.43     47.33 o 
 -11   2   3     6546.66     6843.21     72.25 o 
 -10   2   3     3369.15     3620.34     56.99 o 
  -9   2   3      134.26       81.17     20.34 o 
  -8   2   3        1.54       22.48     14.80 o 
  -7   2   3    15251.78    15333.75     68.78 o 
  -6   2   3     1887.33     1725.45     22.42 o 
  -5   2   3      222.72      275.47     15.71 o 
  -4   2   3     2057.83     2001.89     21.96 o 
  -3   2   3    14036.44    14597.97    104.43 o 
  -2   2   3     2263.90     2597.50     19.56 o 
  -1   2   3     7968.25     8243.39     36.08 o 
   0   2   3    24747.69    25836.01     71.65 o 
   1   2   3    36979.50    38972.43    264.77 o 
   2   2   3     5641.66     5757.02     29.69 o 
   3   2   3      569.85      632.12     14.45 o 
   4   2   3    16803.81    17894.24    134.74 o 
   5   2   3     5381.99     6055.60     99.87 o 
   6   2   3    10869.82    10974.62     89.51 o 
   7   2   3      160.42      118.36     17.54 o 
   8   2   3       14.49       26.75     19.51 o 
   9   2   3      434.03      369.12     34.32 o 
  10   2   3     7083.45     7277.29     72.83 o 
  11   2   3      446.79      441.62     34.21 o 
  12   2   3        2.97       -5.96     11.87 o 
  13   2   3      177.09      156.78     69.13 o 
  14   2   3     3612.30     3981.23    157.12 o 
  15   2   3      567.17      602.04     98.65 o 
  16   2   3      192.29       78.33    184.89 o 
 -17   3   3      225.87      155.32    176.90 o 
 -16   3   3     1064.47      969.21    133.61 o 
 -15   3   3     2092.95     2033.26    111.76 o 
 -13   3   3     1585.99     1615.79     81.79 o 
 -12   3   3     3299.95     3396.72     71.70 o 
 -11   3   3     5342.13     5436.10     77.69 o 
 -10   3   3      100.94      115.79     31.19 o 
  -9   3   3     3962.57     4141.98     42.20 o 
  -8   3   3       14.86       13.95     14.27 o 
  -7   3   3      111.02      130.24     15.10 o 
  -6   3   3    12811.17    13149.80     95.21 o 
  -5   3   3    18633.04    19164.79     76.07 o 
  -4   3   3      719.02      628.83     15.24 o 
  -3   3   3     6094.24     6273.45     43.70 o 
  -2   3   3     8304.87     8699.57     64.27 o 
  -1   3   3    30131.80    32183.00    150.89 o 
   0   3   3     7693.85     8588.28     30.60 o 
   1   3   3    29362.69    29775.47    174.92 o 
   2   3   3     1546.51     1594.91     16.72 o 
   3   3   3     1321.96     1419.30     22.61 o 
   4   3   3        7.18       12.17      7.83 o 
   5   3   3    23386.63    23091.98    110.59 o 
   6   3   3      754.43      755.86     24.56 o 
   7   3   3       44.31       40.53     13.69 o 
   8   3   3      544.05      446.59     28.07 o 
   9   3   3     6700.33     6778.15    110.76 o 
  10   3   3      186.74      129.94     30.38 o 
  11   3   3     2473.84     2447.61     51.07 o 
  12   3   3       24.67       33.98     48.62 o 
  13   3   3      728.01      646.01     56.59 o 
  14   3   3     1065.33      970.68     84.41 o 
  15   3   3     4845.29     5081.86    117.07 o 
  16   3   3       65.83       34.37    304.38 o 
 -18   4   3      304.12      294.92    190.22 o 
 -17   4   3      273.38      241.90    158.25 o 
 -16   4   3      510.68      419.60    144.40 o 
 -15   4   3       62.14       91.65    118.42 o 
 -14   4   3     2041.88     2063.87    141.80 o 
 -13   4   3       29.32       85.12     68.20 o 
 -12   4   3      147.36      109.45     52.28 o 
 -11   4   3      949.32      994.03     35.50 o 
 -10   4   3    13862.67    14389.12    102.68 o 
  -9   4   3       72.39       88.60     27.09 o 
  -8   4   3     2746.06     2824.66     43.41 o 
  -7   4   3      918.30      922.13     23.57 o 
  -6   4   3    27156.27    27565.84    171.48 o 
  -5   4   3      462.78      378.34     13.95 o 
  -4   4   3     5531.09     5300.33    148.06 o 
  -3   4   3       64.77       45.14      9.10 o 
  -2   4   3     1268.04     1294.64     14.94 o 
  -1   4   3     4990.05     5424.71     41.96 o 
   0   4   3    26459.82    27410.78     87.99 o 
   1   4   3     3110.38     3613.31     23.19 o 
   2   4   3     1391.10     1504.36     15.37 o 
   3   4   3      333.37      312.34      9.31 o 
   4   4   3    31134.29    31061.32    104.66 o 
   5   4   3     6972.83     7689.25     67.21 o 
   6   4   3     2769.72     2932.87     45.14 o 
   7   4   3      136.28      118.91     25.22 o 
   8   4   3     2548.12     2598.20     48.33 o 
   9   4   3       91.05       76.86     29.57 o 
  10   4   3     7386.40     7504.19    101.25 o 
  11   4   3        1.24       17.79     42.31 o 
  12   4   3        6.01       13.52     30.87 o 
  13   4   3      113.12       91.56     61.70 o 
  14   4   3     2730.75     2740.07     87.22 o 
  15   4   3      138.37      106.88     97.80 o 
  16   4   3      685.64      583.71    167.97 o 
 -17   5   3      221.58      121.22    177.43 o 
 -16   5   3       48.25       80.59    128.94 o 
 -15   5   3     1866.13     1782.57    117.75 o 
 -14   5   3      334.65      345.38     75.63 o 
 -13   5   3     1905.51     1980.67     54.61 o 
 -12   5   3      513.02      510.02     46.16 o 
 -11   5   3     7323.95     7577.88    105.58 o 
 -10   5   3     2953.48     2966.63     50.69 o 
  -9   5   3     9634.23    10112.42     84.78 o 
  -8   5   3     1243.35     1193.99     23.26 o 
  -7   5   3       47.36       30.52     18.45 o 
  -6   5   3     4101.12     4173.70     58.08 o 
  -5   5   3    25500.44    25042.42    211.27 o 
  -4   5   3     2563.39     2711.17     37.55 o 
  -3   5   3      824.52      758.51     17.68 o 
  -2   5   3     8137.92     8865.64     51.70 o 
  -1   5   3    23719.13    23918.88     91.56 o 
   0   5   3      123.16      134.19      9.74 o 
   1   5   3     5879.80     5639.00     32.43 o 
   2   5   3     5155.79     5355.50     29.76 o 
   3   5   3       27.38       10.53      7.15 o 
   4   5   3      930.79      922.06     20.65 o 
   5   5   3    24258.88    24494.43    141.20 o 
   6   5   3        3.28       10.82     15.57 o 
   7   5   3      388.67      346.81     27.61 o 
   8   5   3        0.35        2.55     31.48 o 
   9   5   3    10371.16    10448.98     99.62 o 
  10   5   3        0.25       84.79     31.30 o 
  11   5   3     1480.69     1388.47     39.21 o 
  12   5   3       10.90       14.96     27.16 o 
  13   5   3      349.36      308.23     62.42 o 
  14   5   3      324.44      303.62     66.28 o 
  15   5   3     3553.91     3448.97    127.74 o 
  16   5   3        1.73      -18.25     63.54 o 
 -17   6   3      240.38      270.68    173.97 o 
 -16   6   3     2675.38     2810.39    154.39 o 
 -15   6   3      466.08      386.70    126.15 o 
 -14   6   3      697.32      662.62     77.38 o 
 -13   6   3      212.97      168.42     56.45 o 
 -12   6   3        5.66        6.69     30.76 o 
 -11   6   3     2311.18     2335.31     54.12 o 
 -10   6   3     4475.29     4577.33     56.87 o 
  -9   6   3      955.55      821.19     27.87 o 
  -8   6   3      933.61      871.37     25.15 o 
  -7   6   3     8126.39     8502.48     85.19 o 
  -6   6   3    10725.03    11301.38     96.97 o 
  -5   6   3     2873.91     2858.92     31.63 o 
  -4   6   3     6673.87     6961.56     84.79 o 
  -3   6   3     7346.67     7648.02     53.95 o 
  -2   6   3      375.03      398.96     14.08 o 
  -1   6   3     2012.52     1882.54     24.97 o 
   0   6   3    19851.99    20510.81    122.11 o 
   1   6   3     8271.31     8825.79     46.64 o 
   2   6   3     1342.99     1268.49     16.70 o 
   3   6   3      648.83      595.88     11.65 o 
   4   6   3     7575.53     7149.97     60.92 o 
   5   6   3      249.10      182.85     18.56 o 
   6   6   3     2550.05     2725.95     47.47 o 
   7   6   3      676.02      714.31     29.47 o 
   8   6   3        2.49        1.44      6.65 o 
   9   6   3      120.37       44.80     29.76 o 
  10   6   3     8310.46     8723.32     85.44 o 
  11   6   3        7.60       27.80     38.44 o 
  12   6   3       13.78        2.68      9.70 o 
  13   6   3       50.10       36.82     49.16 o 
  14   6   3     3112.34     3198.27    114.78 o 
  15   6   3        0.43       19.85    134.54 o 
  16   6   3      304.17      213.80    178.76 o 
 -17   7   3        0.18      -11.86    147.73 o 
 -16   7   3     1201.05     1141.18    161.98 o 
 -15   7   3     1606.81     1540.03     92.11 o 
 -14   7   3       30.11        4.81     54.45 o 
 -13   7   3        4.39       -7.63     58.75 o 
 -12   7   3     3359.32     3404.03     95.90 o 
 -11   7   3     3871.38     3950.02     70.46 o 
 -10   7   3     1614.06     1578.91     37.41 o 
  -9   7   3       24.35       33.17     26.53 o 
  -8   7   3     2919.34     2973.40     50.69 o 
  -7   7   3      400.67      402.67     34.18 o 
  -6   7   3     8098.38     8084.08    132.64 o 
  -5   7   3     3453.97     3346.24     52.98 o 
  -4   7   3       29.61       36.05     17.59 o 
  -3   7   3     1329.43     1415.09     25.83 o 
  -2   7   3     6336.01     6383.69     49.57 o 
  -1   7   3     2422.00     2465.33     29.98 o 
   0   7   3       22.64       50.66     12.59 o 
   1   7   3     2217.98     2141.27     25.73 o 
   2   7   3     5162.39     5181.43     34.81 o 
   3   7   3     1935.93     1926.05     21.05 o 
   4   7   3      527.63      491.53     12.32 o 
   5   7   3    12017.52    12447.92    122.41 o 
   6   7   3     2896.31     2989.18     67.40 o 
   7   7   3      397.29      404.62     31.99 o 
   8   7   3     3332.55     3507.30     52.58 o 
   9   7   3     5509.12     5772.60     69.32 o 
  10   7   3      669.01      605.14     38.30 o 
  11   7   3      665.75      639.14     42.37 o 
  12   7   3     1405.53     1432.91     49.80 o 
  13   7   3      112.80      105.55     54.20 o 
  14   7   3        8.40       28.44     70.58 o 
  15   7   3     2205.60     2292.56    113.04 o 
  16   7   3      652.85      705.73    182.76 o 
 -16   8   3     1791.45     1971.32    163.04 o 
 -15   8   3      607.49      588.78     97.52 o 
 -14   8   3       63.08       50.86     90.93 o 
 -13   8   3      839.58      727.40     61.14 o 
 -12   8   3       57.36        5.75    133.31 o 
 -11   8   3     3356.05     3396.90     68.03 o 
 -10   8   3        0.75      -16.40     35.87 o 
  -9   8   3       12.81       -2.23     25.69 o 
  -8   8   3      377.05      273.29     41.15 o 
  -7   8   3     5599.48     5903.25     92.73 o 
  -6   8   3     1384.43     1302.88     51.95 o 
  -5   8   3      641.35      648.36     25.32 o 
  -4   8   3      310.97      333.23     22.61 o 
  -3   8   3     3004.45     3022.93     38.26 o 
  -2   8   3     1386.46     1388.08     25.75 o 
  -1   8   3     2164.10     2073.70     29.42 o 
   0   8   3      542.03      553.20     17.80 o 
   1   8   3      276.58      285.00     23.19 o 
   2   8   3       51.13       57.94     14.37 o 
   3   8   3    10123.58    10257.65     58.19 o 
   4   8   3      167.95      154.72     12.51 o 
   5   8   3       19.47        9.28     16.21 o 
   6   8   3       18.86       84.25     33.78 o 
   7   8   3     3569.40     3629.71     61.50 o 
   8   8   3      205.95      191.35     30.84 o 
   9   8   3      980.44      991.93     36.33 o 
  10   8   3     1899.90     1963.31     46.73 o 
  11   8   3     2942.48     2911.47     57.36 o 
  12   8   3       23.89       12.59     26.61 o 
  13   8   3     1226.20     1253.71     59.84 o 
  14   8   3      497.81      456.28     69.21 o 
  15   8   3     1282.51     1278.58    115.20 o 
  16   8   3        0.30       -3.06     51.95 o 
 -16   9   3     2237.21     2315.24    120.52 o 
 -15   9   3       85.40      125.85    102.66 o 
 -14   9   3       35.88       26.01     96.07 o 
 -13   9   3      374.28      408.50     66.56 o 
 -12   9   3     4364.92     4427.31    134.30 o 
 -11   9   3       15.77       14.14     40.20 o 
 -10   9   3     1342.30     1232.27     45.63 o 
  -9   9   3       40.95       38.37     46.60 o 
  -8   9   3     2516.96     2574.07     75.86 o 
  -7   9   3      575.29      600.46     40.25 o 
  -6   9   3     3710.77     3870.23     59.42 o 
  -5   9   3     1780.59     1657.96     39.04 o 
  -4   9   3      169.65      160.46     20.91 o 
  -3   9   3      215.06      216.07     19.52 o 
  -2   9   3     9024.68     9042.95     74.79 o 
  -1   9   3     1151.51     1242.85     30.17 o 
   0   9   3      563.89      468.89     17.15 o 
   1   9   3     1254.38     1136.05     29.47 o 
   2   9   3     2861.70     2622.68     30.78 o 
   3   9   3     1075.26     1072.67     24.74 o 
   4   9   3     7325.48     7323.66     94.05 o 
   5   9   3      394.54      290.44     37.84 o 
   6   9   3      358.08      354.35     32.64 o 
   7   9   3      197.18      139.26     37.06 o 
   8   9   3     9142.63     9227.34     89.13 o 
   9   9   3      151.84      155.96     36.22 o 
  10   9   3      986.47      947.16     43.89 o 
  11   9   3      275.50      205.43     50.01 o 
  12   9   3     1995.21     2132.50     55.79 o 
  13   9   3      509.05      504.59     63.81 o 
  14   9   3        0.41       10.88     42.92 o 
  15   9   3        0.19       49.42     99.28 o 
 -16  10   3      247.25      251.89    198.48 o 
 -15  10   3      956.16     1011.60    112.02 o 
 -14  10   3      301.18      247.70     98.34 o 
 -13  10   3      654.52      605.20     70.08 o 
 -12  10   3      897.10      863.25     61.95 o 
 -11  10   3     2848.50     3014.07     69.49 o 
 -10  10   3      172.12      166.64     44.96 o 
  -9  10   3       57.95       62.90     55.29 o 
  -8  10   3       26.65       18.00     35.84 o 
  -7  10   3     3905.10     4106.93     84.11 o 
  -6  10   3      400.02      372.28     30.53 o 
  -5  10   3      663.04      588.49     24.82 o 
  -4  10   3     1739.74     1641.39     33.32 o 
  -3  10   3     1022.49     1061.21     26.55 o 
  -2  10   3      299.53      205.92     20.59 o 
  -1  10   3     2537.61     2383.46     54.19 o 
   0  10   3     2565.95     2546.02     36.51 o 
   1  10   3        2.78        1.64     12.63 o 
   2  10   3      562.89      538.06     18.24 o 
   3  10   3     6856.48     6858.20     49.80 o 
   4  10   3     2264.13     2185.05     35.65 o 
   5  10   3      313.29      307.45     33.42 o 
   6  10   3     2797.52     2891.61     70.30 o 
   7  10   3     1128.22     1088.55     36.10 o 
   8  10   3     2314.37     2358.65     50.66 o 
   9  10   3      151.40      138.10     43.56 o 
  10  10   3     2042.21     2076.83     51.17 o 
  11  10   3     1052.66     1005.07     52.33 o 
  12  10   3        4.06       -1.36     14.36 o 
  13  10   3      332.65      267.29     72.70 o 
  14  10   3     1517.15     1524.87     90.22 o 
  15  10   3     1179.96     1161.43    103.85 o 
 -15  11   3      662.14      619.66    121.35 o 
 -14  11   3     1101.80     1075.55    104.57 o 
 -13  11   3        1.33       -2.17     43.99 o 
 -12  11   3     3073.81     3101.02     75.84 o 
 -11  11   3      326.75      305.46     58.53 o 
 -10  11   3      518.30      463.56     52.80 o 
  -9  11   3      981.09      922.47     57.83 o 
  -8  11   3      394.80      369.26     52.83 o 
  -7  11   3       42.29       42.62     44.81 o 
  -6  11   3     3302.04     3475.78     61.23 o 
  -5  11   3     2616.59     2606.11     44.63 o 
  -4  11   3      651.68      528.16     25.79 o 
  -3  11   3      506.97      454.51     24.03 o 
  -2  11   3     8433.06     8679.50     87.45 o 
  -1  11   3     1138.06      982.17     25.48 o 
   0  11   3     1333.18     1339.90     27.77 o 
   1  11   3     4035.40     4066.84     65.95 o 
   2  11   3     1705.01     1721.88     40.89 o 
   3  11   3     2580.37     2612.37     40.99 o 
   4  11   3      127.95      149.23     34.53 o 
   5  11   3     6240.98     6400.97    146.66 o 
   6  11   3      728.46      750.49     68.07 o 
   7  11   3      162.68       98.01     36.16 o 
   8  11   3       37.26       57.03     48.60 o 
   9  11   3     2574.96     2772.92     57.38 o 
  10  11   3      628.54      617.31     50.15 o 
  11  11   3     3005.63     2946.25     65.41 o 
  12  11   3       36.32        7.82     69.82 o 
  13  11   3     1047.87     1016.16     73.60 o 
  14  11   3      282.76      236.76    106.50 o 
 -14  12   3     1266.52     1285.15    112.36 o 
 -13  12   3      115.45       90.88     85.21 o 
 -12  12   3       66.26       62.24     66.09 o 
 -11  12   3      638.04      632.00     63.80 o 
 -10  12   3     2234.37     2183.10     78.46 o 
  -9  12   3      167.82       93.48     67.65 o 
  -8  12   3      805.62      767.47     59.01 o 
  -7  12   3     3212.43     3336.86     82.65 o 
  -6  12   3     3611.57     3482.62     54.67 o 
  -5  12   3      131.13      128.06     29.11 o 
  -4  12   3     6240.08     6323.13     67.34 o 
  -3  12   3      389.49      326.02     26.81 o 
  -2  12   3     3274.25     3277.20     46.31 o 
  -1  12   3      731.97      709.27     33.88 o 
   0  12   3    11927.17    12040.08     92.69 o 
   1  12   3     1225.45     1132.87     26.39 o 
   2  12   3       18.76        6.94     12.29 o 
   3  12   3       44.14       43.87     35.19 o 
   4  12   3     4122.63     4293.91    122.82 o 
   5  12   3     2688.64     2688.51    102.70 o 
   6  12   3     4038.89     4031.79     89.66 o 
   7  12   3       29.10        5.19     52.19 o 
   8  12   3     1894.86     1719.10     67.11 o 
   9  12   3      247.80      236.87     48.84 o 
  10  12   3     4121.65     4075.61     95.23 o 
  11  12   3        4.76       -3.67     25.51 o 
  12  12   3        4.95       -6.17    119.63 o 
  13  12   3      249.57      245.93     78.12 o 
  14  12   3     2338.36     2377.01    105.78 o 
 -14  13   3       84.91       78.19    167.57 o 
 -13  13   3      874.45      911.42     87.71 o 
 -12  13   3       11.63       28.61     43.44 o 
 -11  13   3      508.73      429.08     70.52 o 
 -10  13   3      106.84       87.43     74.82 o 
  -9  13   3     3079.82     3030.95     88.73 o 
  -8  13   3      207.26      208.48     59.91 o 
  -7  13   3      727.37      667.75     46.63 o 
  -6  13   3      172.63      142.06     35.09 o 
  -5  13   3     9321.78     9858.51     89.50 o 
  -4  13   3        0.86        4.84     24.15 o 
  -3  13   3       11.24       21.11     24.05 o 
  -2  13   3      515.11      447.95     29.33 o 
  -1  13   3     8434.91     8353.86     72.16 o 
   0  13   3      509.06      524.89     33.74 o 
   1  13   3     4353.54     4413.34     80.30 o 
   2  13   3      653.99      599.37     32.86 o 
   3  13   3     1564.04     1534.93     57.08 o 
   4  13   3      295.17      293.85     73.53 o 
   5  13   3     5929.87     6075.25    109.35 o 
   6  13   3        0.23      -11.68     36.63 o 
   7  13   3        6.67      -13.75     74.54 o 
   8  13   3      318.02      263.69     57.41 o 
   9  13   3     2535.48     2571.81     70.58 o 
  10  13   3      436.10      393.12     69.98 o 
  11  13   3      466.31      424.93     76.91 o 
  12  13   3       19.31       47.68     72.07 o 
  13  13   3      395.70      376.26     99.99 o 
 -13  14   3      241.88      217.45     95.45 o 
 -12  14   3        4.31        3.95     19.37 o 
 -11  14   3      749.20      646.25     76.65 o 
 -10  14   3     3058.23     3118.46     85.31 o 
  -9  14   3        8.90       31.96     67.60 o 
  -8  14   3      248.54      185.47     57.97 o 
  -7  14   3      313.10      335.72     43.52 o 
  -6  14   3     3525.48     3522.71     59.07 o 
  -5  14   3      662.72      643.97     37.90 o 
  -4  14   3     3366.51     3347.58     54.32 o 
  -3  14   3     1035.39     1050.90     34.20 o 
  -2  14   3      923.56      845.62     39.47 o 
  -1  14   3      193.46      185.97     36.23 o 
   0  14   3     6646.67     7041.13     83.50 o 
   1  14   3      844.10      720.75     37.66 o 
   2  14   3      412.72      307.16     48.86 o 
   3  14   3       24.07       23.31     77.26 o 
   4  14   3     6783.17     6869.38    117.44 o 
   5  14   3      139.44       92.31     59.21 o 
   6  14   3     2583.39     2569.72    128.94 o 
   7  14   3      333.57      335.45     64.90 o 
   8  14   3     1623.00     1542.22     62.18 o 
   9  14   3      390.11      317.91     69.93 o 
  10  14   3     3734.87     3903.93    117.35 o 
  11  14   3       43.37       32.35     87.39 o 
  12  14   3       54.73       32.23    104.96 o 
 -13  15   3       26.69      -19.34    105.35 o 
 -12  15   3      305.48      341.64     82.56 o 
 -11  15   3      514.21      452.37     70.45 o 
 -10  15   3      959.00      898.15     72.86 o 
  -9  15   3      151.18      120.95     64.49 o 
  -8  15   3      751.96      697.50     60.93 o 
  -7  15   3        7.75        9.17     32.71 o 
  -6  15   3     1557.24     1464.09     44.25 o 
  -5  15   3     1228.75     1234.59     42.90 o 
  -4  15   3      468.50      416.66     46.94 o 
  -3  15   3      809.35      800.83     44.85 o 
  -2  15   3     2151.14     2199.87     54.03 o 
  -1  15   3      981.20      905.56     44.25 o 
   0  15   3       34.19       40.03     37.85 o 
   1  15   3     2511.57     2644.15     55.02 o 
   2  15   3     2796.87     2803.18     73.37 o 
   3  15   3        7.47        1.08     19.31 o 
   4  15   3      679.94      721.30     60.99 o 
   5  15   3     4312.89     4553.54    127.68 o 
   6  15   3      206.73      179.29     70.28 o 
   7  15   3      142.28       52.97     70.51 o 
   8  15   3      186.58      148.34     67.79 o 
   9  15   3     3877.73     4087.58    122.95 o 
  10  15   3      360.17      355.55     81.58 o 
  11  15   3     1293.09     1281.58     91.67 o 
 -12  16   3       22.18      -18.09     85.81 o 
 -11  16   3      857.61      793.17     78.14 o 
 -10  16   3      470.40      491.15     79.48 o 
  -9  16   3      162.41      170.77     74.35 o 
  -8  16   3        8.62        3.19     16.58 o 
  -7  16   3      910.30      855.32     63.11 o 
  -6  16   3      637.13      597.56     59.57 o 
  -5  16   3     1518.42     1364.07     56.21 o 
  -4  16   3      382.65      285.33     50.83 o 
  -3  16   3     1916.28     1951.61     54.70 o 
  -2  16   3      280.76      261.93     48.78 o 
  -1  16   3     1137.11     1108.28     41.85 o 
   0  16   3     1654.49     1584.89     43.59 o 
   1  16   3      305.39      266.73     49.43 o 
   2  16   3       14.51      -14.23    121.38 o 
   3  16   3     1222.64     1341.64     65.56 o 
   4  16   3     1963.50     1827.05     71.06 o 
   5  16   3       40.59       20.11     68.31 o 
   6  16   3      292.46      259.23     76.94 o 
   7  16   3     1073.07      987.41     85.10 o 
   8  16   3      343.97      279.18     79.23 o 
   9  16   3        2.10       28.18     65.94 o 
  10  16   3     2232.66     2304.98     92.16 o 
 -11  17   3      328.75      384.29    130.18 o 
 -10  17   3      460.51      424.30     92.57 o 
  -9  17   3      226.52      228.29     94.82 o 
  -8  17   3     1107.00     1047.17     94.33 o 
  -7  17   3      499.88      442.91     86.03 o 
  -6  17   3      458.70      386.94     65.64 o 
  -5  17   3      122.71      112.92     63.01 o 
  -4  17   3       19.67        8.13     26.43 o 
  -3  17   3      367.62      335.81     56.49 o 
  -2  17   3     1858.81     1819.09     56.24 o 
  -1  17   3       96.72      103.64     46.83 o 
   0  17   3     2790.24     2764.50     64.25 o 
   1  17   3       24.10       28.98     70.54 o 
   2  17   3     1703.77     1723.73     71.67 o 
   3  17   3      147.24      114.33     79.32 o 
   4  17   3     1330.48     1257.75     77.39 o 
   5  17   3      243.81      222.57     83.27 o 
   6  17   3      272.35      224.72     85.98 o 
   7  17   3        6.48       36.54     82.75 o 
   8  17   3     1353.88     1385.30     85.56 o 
   9  17   3       22.76        8.32     25.23 o 
  -9  18   3       26.95       44.99     92.89 o 
  -8  18   3       27.42       57.81    131.76 o 
  -7  18   3     1410.31     1389.99     99.84 o 
  -6  18   3      109.15       96.64    105.63 o 
  -5  18   3      790.59      781.23     69.45 o 
  -4  18   3      110.58      109.69     71.42 o 
  -3  18   3     1176.92     1189.81     64.19 o 
  -2  18   3      511.84      388.74     62.38 o 
  -1  18   3      954.40      921.12     73.81 o 
   0  18   3      475.16      530.00     76.56 o 
   1  18   3       46.34      -17.26     84.91 o 
   2  18   3        0.08      -35.21     61.92 o 
   3  18   3     1408.41     1362.21     86.92 o 
   4  18   3       24.13       50.21    107.48 o 
   5  18   3       11.56      -12.79     85.92 o 
   6  18   3      440.60      410.14     97.94 o 
   7  18   3     1671.84     1928.01    103.21 o 
   8  18   3      148.17      175.37     92.25 o 
  -8  19   3     1111.79     1211.03    119.25 o 
  -7  19   3      581.16      564.95    113.17 o 
  -6  19   3     1265.79     1308.76    106.38 o 
  -5  19   3      362.47      289.84     97.26 o 
  -4  19   3      132.06      104.00     80.68 o 
  -3  19   3        4.65       22.60     63.92 o 
  -2  19   3     1162.93     1122.82     85.26 o 
  -1  19   3       22.23       12.39    113.23 o 
   0  19   3       77.82      108.16    123.22 o 
   1  19   3      860.00      842.40     91.92 o 
   2  19   3      584.46      564.28     92.88 o 
   3  19   3      250.93      236.92     95.11 o 
   4  19   3       83.20       67.94    105.95 o 
   5  19   3      482.81      360.37     98.96 o 
   6  19   3      601.46      583.36    112.04 o 
   7  19   3       94.21       43.50    147.21 o 
  -7  20   3     1276.60     1426.42    125.92 o 
  -6  20   3      398.73      338.42    117.51 o 
  -5  20   3      142.46      145.91    110.39 o 
  -4  20   3     1343.64     1351.81    108.29 o 
  -3  20   3     1254.58     1230.86     84.21 o 
  -2  20   3      412.94      411.21    140.93 o 
  -1  20   3      501.39      385.23    139.20 o 
   0  20   3     1251.06     1412.92    141.47 o 
   1  20   3      353.96      343.01    136.40 o 
   2  20   3       17.71       -7.79     84.37 o 
   3  20   3      248.04      246.69    106.91 o 
   4  20   3      377.18      285.15    115.35 o 
   5  20   3       42.85       49.12    140.09 o 
   6  20   3     1285.66     1300.50    180.36 o 
  -5  21   3     2373.84     2364.70    131.02 o 
  -4  21   3        0.72        2.07    129.85 o 
  -2  21   3      949.83      982.13    168.37 o 
  -1  21   3     1615.77     1684.53    161.58 o 
   1  21   3     1376.69     1506.57    167.04 o 
   2  21   3      334.93      400.02    176.90 o 
   3  21   3     1593.44     1754.04    120.60 o 
   4  21   3      117.05       62.07    595.43 o 
  -1  22   3       27.06       29.71    155.85 o 
 -12   0   4      799.82      772.06     61.94 o 
 -10   0   4     6355.60     6451.41     77.13 o 
  -8   0   4     1276.02     1441.12     33.61 o 
  -6   0   4     7429.77     7234.54     58.15 o 
  -4   0   4     4040.71     3731.26     62.13 o 
  -2   0   4     1214.93     1373.52     30.97 o 
   0   0   4     5421.78     5587.23     30.26 o 
   2   0   4     9610.19    10114.34     53.19 o 
   4   0   4    10284.16    10322.50     71.01 o 
   6   0   4    11864.67    12212.07    236.91 o 
   8   0   4     2701.87     2819.93     55.08 o 
  10   0   4    16019.81    16143.62    389.43 o 
  12   0   4      181.63      153.72     92.58 o 
  14   0   4    10595.55    11328.01    231.25 o 
  16   0   4      334.36      281.07    160.78 o 
 -12   1   4     1021.01      989.19     63.94 o 
 -11   1   4     2734.87     2897.38     63.99 o 
 -10   1   4      118.63      119.88     23.94 o 
  -9   1   4     1344.06     1408.62     25.54 o 
  -8   1   4      304.09      372.40     17.58 o 
  -7   1   4     1400.77     1396.87     21.47 o 
  -6   1   4      176.78      120.62     12.13 o 
  -5   1   4    10600.68    10754.75     84.02 o 
  -4   1   4        5.74       11.15      8.26 o 
  -3   1   4     8437.05     8737.00     60.02 o 
  -2   1   4        0.80       17.71      7.48 o 
  -1   1   4     1212.37     1151.16     13.77 o 
   0   1   4      170.63      158.38      6.42 o 
   1   1   4    17238.32    18031.87     81.68 o 
   2   1   4      120.86       99.80      5.84 o 
   3   1   4     1386.12     1483.37     22.65 o 
   4   1   4       52.21       36.16     10.14 o 
   5   1   4    20151.25    20241.51    153.16 o 
   6   1   4       16.67       29.50     13.74 o 
   7   1   4      561.41      607.38     21.12 o 
   8   1   4     4226.73     4125.42     49.43 o 
   9   1   4    20408.81    20839.16     88.09 o 
  10   1   4        3.45       -4.22     19.75 o 
  11   1   4     1859.46     1933.62     63.24 o 
  12   1   4      516.98      462.81     64.20 o 
  13   1   4     1076.01     1029.13     74.65 o 
  14   1   4      224.43      208.88     86.39 o 
  15   1   4     3361.55     3289.79    100.74 o 
  16   1   4      402.22      405.24    117.92 o 
 -18   2   4      378.36      400.29    193.15 o 
 -17   2   4     1921.15     1990.50    155.85 o 
 -13   2   4     1576.50     1522.82     77.13 o 
 -12   2   4        1.21       23.44     66.87 o 
 -11   2   4     2795.41     2628.26     85.12 o 
 -10   2   4     2042.24     2168.12     33.26 o 
  -9   2   4      792.62      746.34     20.91 o 
  -8   2   4     3466.29     3475.74     35.68 o 
  -7   2   4     2165.91     2328.52     27.40 o 
  -6   2   4     8424.43     9061.59     47.65 o 
  -5   2   4      234.94      247.34     11.68 o 
  -4   2   4     2911.36     2776.44     43.85 o 
  -3   2   4     1795.43     2193.30     48.80 o 
  -2   2   4     9284.77     9539.02     40.77 o 
  -1   2   4      430.68      570.27      9.26 o 
   0   2   4    18007.34    18691.47     75.22 o 
   1   2   4     1521.21     1780.82     16.53 o 
   2   2   4      505.73      467.38      9.87 o 
   3   2   4     8088.35     7933.50     82.08 o 
   4   2   4    37319.67    39289.57    209.65 o 
   5   2   4     1344.41     1509.42     28.77 o 
   6   2   4     2110.80     2129.28     28.53 o 
   7   2   4      786.02      871.98     21.68 o 
   8   2   4     6649.86     6771.99     48.13 o 
   9   2   4     4737.14     4703.77     54.41 o 
  10   2   4     5124.79     4862.42     73.81 o 
  11   2   4      566.21      523.64     36.30 o 
  12   2   4      204.26      174.42     48.96 o 
  13   2   4     1927.53     1871.82    110.56 o 
  14   2   4     3509.78     3376.72     95.98 o 
  15   2   4      520.40      465.22    101.81 o 
  16   2   4       17.17       29.84     97.70 o 
  17   2   4      199.86      262.42    210.07 o 
 -18   3   4      338.06      321.43    202.07 o 
 -17   3   4       45.46       14.25    123.48 o 
 -16   3   4     2930.17     2970.77    137.20 o 
 -13   3   4     1609.19     1567.44     78.46 o 
 -12   3   4     5918.09     6053.57    137.34 o 
 -11   3   4        0.54       21.83     63.80 o 
 -10   3   4      943.78      959.89     24.77 o 
  -9   3   4     2304.11     2352.85     32.42 o 
  -8   3   4     1775.10     1757.87     26.49 o 
  -7   3   4       92.13       80.35     16.17 o 
  -6   3   4    17289.31    18084.82     79.34 o 
  -5   3   4     1777.12     1688.59     27.21 o 
  -4   3   4       45.58       43.61     10.19 o 
  -3   3   4     5120.68     4984.12     36.61 o 
  -2   3   4    46179.68    48190.55    446.82 o 
  -1   3   4    14969.08    14863.72     58.66 o 
   0   3   4     2396.11     2514.93     21.45 o 
   1   3   4     2060.17     1955.26     21.77 o 
   2   3   4      130.71      204.30      9.55 o 
   3   3   4     1530.20     1488.63     22.99 o 
   4   3   4     2137.39     1842.56     48.33 o 
   5   3   4     6930.98     6861.69     67.79 o 
   6   3   4      735.38      641.33     23.96 o 
   7   3   4      342.75      398.97     31.74 o 
   8   3   4     4465.40     4638.93     50.23 o 
   9   3   4     5148.92     5099.35     81.84 o 
  10   3   4       14.10       -0.05     13.87 o 
  11   3   4        0.19       10.36     27.00 o 
  12   3   4     1003.31      917.67     52.11 o 
  13   3   4      514.16      424.13     76.79 o 
  14   3   4      398.72      327.26     89.04 o 
  15   3   4      310.75      270.74    107.04 o 
  16   3   4      720.05      754.77    122.46 o 
 -17   4   4     2590.74     2439.28    157.85 o 
 -16   4   4      171.90      190.49    138.67 o 
 -15   4   4      586.98      469.15    121.62 o 
 -14   4   4        0.06      -17.45     76.59 o 
 -13   4   4      139.51      130.54     85.65 o 
 -12   4   4      230.13      184.61     51.00 o 
 -11   4   4     4992.81     5187.98     93.31 o 
 -10   4   4      159.00      153.75     28.99 o 
  -9   4   4      101.83       79.04     20.20 o 
  -8   4   4     1374.03     1328.37     24.21 o 
  -7   4   4    22239.81    23038.25    186.92 o 
  -6   4   4     1348.74     1342.86     30.20 o 
  -5   4   4      679.51      786.12     18.67 o 
  -4   4   4     2128.31     2119.12     33.04 o 
  -3   4   4     3638.42     3360.52     28.90 o 
  -2   4   4      114.75      101.05      9.07 o 
  -1   4   4    36750.43    38667.80    141.04 o 
   0   4   4      907.82      950.44     12.68 o 
   1   4   4     8109.53     8260.42     62.37 o 
   2   4   4     3157.91     3379.83     27.29 o 
   3   4   4     9407.93     9456.17     56.18 o 
   4   4   4     1036.13     1069.27     36.45 o 
   5   4   4     3447.52     3303.74     43.66 o 
   6   4   4       80.92       79.59     22.06 o 
   7   4   4      119.12      166.00     26.65 o 
   8   4   4      837.16      771.98     31.48 o 
   9   4   4       30.99       13.10     27.75 o 
  10   4   4      200.00      146.85     34.85 o 
  11   4   4     1051.58     1013.53     39.08 o 
  12   4   4      285.74      239.98     45.31 o 
  13   4   4      314.66      334.45     61.00 o 
  14   4   4      523.40      392.11     88.03 o 
  15   4   4      107.58      105.53    112.35 o 
  16   4   4      121.85       78.73    233.78 o 
 -17   5   4       33.45       -4.80     27.31 o 
 -16   5   4     3509.37     3313.78    149.86 o 
 -15   5   4        0.54        4.93    129.48 o 
 -14   5   4      349.58      297.26     77.23 o 
 -13   5   4      185.87      152.51     61.46 o 
 -12   5   4     8653.10     8978.12    118.19 o 
 -11   5   4       56.57       53.83     45.35 o 
 -10   5   4      427.73      449.84     42.34 o 
  -9   5   4     1541.93     1491.79     34.73 o 
  -8   5   4      840.22      876.31     20.98 o 
  -7   5   4        1.22        1.53     17.24 o 
  -6   5   4    15664.58    15756.91    397.02 o 
  -5   5   4     2667.32     2562.44    168.11 o 
  -4   5   4      236.87      219.64     11.70 o 
  -3   5   4      386.90      406.68     15.75 o 
  -2   5   4    40978.58    43002.01    360.41 o 
  -1   5   4     3552.02     3854.49     27.40 o 
   0   5   4       23.66       40.99     10.28 o 
   1   5   4     1377.48     1510.16     17.93 o 
   2   5   4     7111.12     6966.38     54.45 o 
   3   5   4     1246.48     1274.46     18.40 o 
   4   5   4     6798.06     6599.16     74.87 o 
   5   5   4     2782.07     2808.93     37.39 o 
   6   5   4     5707.52     5719.70     66.10 o 
   7   5   4      985.00     1016.34     32.77 o 
   8   5   4     2438.59     2564.59     66.49 o 
   9   5   4      318.81      295.82     35.25 o 
  10   5   4      435.50      352.42     34.87 o 
  11   5   4      118.89       89.71     40.86 o 
  12   5   4      106.32       67.72     49.02 o 
  13   5   4       44.84       19.80     29.40 o 
  14   5   4      296.55      245.51     92.81 o 
  15   5   4       30.32       -7.91     75.13 o 
  16   5   4      955.96      905.27    181.83 o 
 -17   6   4     3084.45     3251.70    172.50 o 
 -16   6   4        7.66       46.76    135.07 o 
 -15   6   4       72.04       82.68    106.04 o 
 -14   6   4      117.90      111.86     75.79 o 
 -13   6   4      158.03      162.09     65.04 o 
 -12   6   4      211.90      173.14     48.55 o 
 -11   6   4     2396.33     2342.10     66.67 o 
 -10   6   4      416.54      375.40     43.56 o 
  -9   6   4        0.31        1.11     27.47 o 
  -8   6   4     2431.13     2447.43     51.68 o 
  -7   6   4     7681.81     7702.85    117.82 o 
  -6   6   4     5794.67     5568.02     57.80 o 
  -5   6   4      226.07      234.80     15.99 o 
  -4   6   4    11364.88    11401.83     70.92 o 
  -3   6   4     1041.89     1059.51     22.14 o 
  -2   6   4     3159.69     3438.75     35.84 o 
  -1   6   4     9803.58    10861.78     60.06 o 
   0   6   4     7674.03     7246.05     63.91 o 
   1   6   4      792.46      821.96     14.89 o 
   2   6   4       71.50       82.75     10.75 o 
   3   6   4    12217.74    11754.06     70.71 o 
   4   6   4     3715.32     3475.43     52.67 o 
   5   6   4      112.33       98.09     19.92 o 
   6   6   4      415.99      405.15     27.08 o 
   7   6   4      234.15      202.93     29.61 o 
   8   6   4      990.90      883.04     34.80 o 
   9   6   4     1403.61     1229.34     50.27 o 
  10   6   4     1481.33     1551.14     40.54 o 
  11   6   4     1082.55      978.95     42.24 o 
  12   6   4       36.11       29.15     55.23 o 
  13   6   4     1390.50     1357.83     56.53 o 
  14   6   4      282.07      223.35     88.87 o 
  15   6   4      276.97      220.55    117.50 o 
  16   6   4      155.50      207.80    172.50 o 
 -16   7   4     1124.64     1160.63    155.19 o 
 -15   7   4      968.44      894.19     94.52 o 
 -14   7   4       18.75       24.59     53.30 o 
 -13   7   4      423.21      349.76     69.41 o 
 -12   7   4     5153.67     5234.40    102.74 o 
 -11   7   4     1650.24     1680.90     49.03 o 
 -10   7   4        9.36       -1.56      8.00 o 
  -9   7   4     4260.66     4220.48     53.16 o 
  -8   7   4     1039.52     1006.95     43.82 o 
  -7   7   4     1475.92     1378.35     31.85 o 
  -6   7   4     1748.30     1634.59     27.38 o 
  -5   7   4    16472.78    15876.96    105.24 o 
  -4   7   4      323.11      365.50     17.95 o 
  -3   7   4     1443.53     1392.80     26.14 o 
  -2   7   4     2384.97     2511.80     55.93 o 
  -1   7   4    12594.48    12070.35     66.34 o 
   0   7   4       15.68       36.72     13.95 o 
   1   7   4     5698.17     5497.99     41.03 o 
   2   7   4        1.33        8.17      8.22 o 
   3   7   4     1309.02     1179.79     17.27 o 
   4   7   4     9123.97     9222.36     77.53 o 
   5   7   4     5859.26     6184.42     57.59 o 
   6   7   4        8.67       13.14     33.62 o 
   7   7   4       40.94       37.02     27.85 o 
   8   7   4     8163.78     8275.64    114.74 o 
   9   7   4     6035.11     6097.40     80.39 o 
  10   7   4      430.06      402.69     39.61 o 
  11   7   4     1066.66      957.94     43.93 o 
  12   7   4      115.45       80.45     53.93 o 
  13   7   4     1408.84     1351.32     65.39 o 
  14   7   4      170.30      157.30     93.84 o 
  15   7   4     2472.33     2537.49    117.26 o 
 -16   8   4     1105.26     1061.03    114.72 o 
 -15   8   4      384.35      351.19     98.62 o 
 -14   8   4      815.70      814.52     85.35 o 
 -13   8   4      140.41      130.89     78.11 o 
 -12   8   4      484.64      431.34     52.53 o 
 -11   8   4      218.00      163.61     47.49 o 
 -10   8   4     2921.00     3081.66     62.21 o 
  -9   8   4       44.34       71.91     46.56 o 
  -8   8   4        2.10        9.20     29.77 o 
  -7   8   4     3249.04     3408.18     71.96 o 
  -6   8   4     7305.32     7165.88    189.82 o 
  -5   8   4     1166.67     1064.55     27.04 o 
  -4   8   4     6298.09     6588.15     62.31 o 
  -3   8   4       54.26       52.62     17.42 o 
  -2   8   4      406.45      335.40     17.11 o 
  -1   8   4       41.86       45.95     16.44 o 
   0   8   4    13785.24    13589.08    128.90 o 
   1   8   4      943.54      983.85     19.95 o 
   2   8   4     2328.15     2210.10     27.38 o 
   3   8   4      962.63      813.27     18.49 o 
   4   8   4     8144.75     7823.60     77.13 o 
   5   8   4      224.49      183.82     23.00 o 
   6   8   4     1988.91     2056.92     47.13 o 
   7   8   4      454.64      487.28     34.24 o 
   8   8   4     1645.77     1559.08     45.61 o 
   9   8   4     1261.47     1155.70     46.84 o 
  10   8   4     6734.58     7108.40     83.89 o 
  11   8   4      579.62      504.55     48.57 o 
  12   8   4      213.40      205.27     52.32 o 
  13   8   4      408.56      353.27     64.12 o 
  14   8   4     4548.44     4702.87     82.28 o 
  15   8   4      633.70      654.58    174.23 o 
 -16   9   4       99.33       87.59    145.29 o 
 -15   9   4     3056.23     3089.83    105.44 o 
 -14   9   4       89.63       57.89     78.17 o 
 -13   9   4      870.14      861.83     64.62 o 
 -12   9   4      161.86      203.60     57.81 o 
 -11   9   4     4828.79     4943.90    126.98 o 
 -10   9   4        1.42       -7.81     42.50 o 
  -9   9   4      862.19      917.95     49.63 o 
  -8   9   4      277.64      167.40     45.96 o 
  -7   9   4       32.79       46.16     34.95 o 
  -6   9   4      974.48      938.55     32.97 o 
  -5   9   4     5925.70     5689.20     59.87 o 
  -4   9   4       72.08       83.29     21.07 o 
  -3   9   4     2721.81     2732.30     40.40 o 
  -2   9   4     3744.67     3911.05     45.63 o 
  -1   9   4    14249.23    13863.11    119.49 o 
   0   9   4      385.17      333.06     17.75 o 
   1   9   4     6843.99     7060.21     52.37 o 
   2   9   4        0.27        6.02      8.77 o 
   3   9   4     4208.07     4078.82     37.36 o 
   4   9   4      285.96      280.74     18.12 o 
   5   9   4    13669.28    13734.42     99.95 o 
   6   9   4      497.65      418.20     36.67 o 
   7   9   4     1038.02      990.86     38.83 o 
   8   9   4        8.15       45.28     30.97 o 
   9   9   4     6921.86     7228.50     84.04 o 
  10   9   4      346.65      337.31     45.55 o 
  11   9   4     3565.99     3648.22     66.46 o 
  12   9   4      786.97      800.98     58.36 o 
  13   9   4     1264.30     1182.52     66.60 o 
  14   9   4       14.13       14.23     37.74 o 
  15   9   4     5156.01     5538.86    196.35 o 
 -16  10   4      647.02      513.24    181.96 o 
 -15  10   4      783.25      766.40    108.58 o 
 -14  10   4      978.78     1036.32     97.59 o 
 -13  10   4      714.83      609.72     70.29 o 
 -12  10   4      151.00      131.01     66.99 o 
 -11  10   4      394.67      347.44     53.76 o 
 -10  10   4     3374.64     3502.75     89.41 o 
  -9  10   4     1287.08     1272.42     55.24 o 
  -8  10   4      864.63      772.69     48.03 o 
  -7  10   4      136.74       71.79     48.83 o 
  -6  10   4     4837.96     4948.58     60.75 o 
  -5  10   4       79.24       59.51     27.90 o 
  -4  10   4      407.96      295.36     23.72 o 
  -3  10   4     2503.31     2527.10     40.88 o 
  -2  10   4     1172.39     1122.92     29.67 o 
  -1  10   4        4.90        4.57      8.98 o 
   0  10   4    11876.54    11451.81    117.21 o 
   1  10   4     1207.88     1231.73     24.99 o 
   2  10   4        1.71        0.29      3.33 o 
   3  10   4      121.72       84.46     20.09 o 
   4  10   4    13394.95    12916.97    147.73 o 
   5  10   4     1160.62     1189.90     44.86 o 
   6  10   4     1114.64     1127.04     39.62 o 
   7  10   4     1359.92     1458.12     47.98 o 
   8  10   4     1090.23     1015.73     45.41 o 
   9  10   4      184.66      135.71     45.92 o 
  10  10   4     4749.42     4789.51     80.89 o 
  11  10   4      545.29      465.28     55.09 o 
  12  10   4       30.63       26.99     50.02 o 
  13  10   4      325.63      302.47     71.41 o 
  14  10   4     3399.94     3493.23     81.88 o 
  15  10   4       94.36       57.01    162.11 o 
 -15  11   4      283.36      292.04    118.94 o 
 -14  11   4        1.89        5.53    283.74 o 
 -13  11   4     1631.20     1703.61     75.36 o 
 -12  11   4     1406.75     1232.32     66.69 o 
 -11  11   4      672.49      650.96     59.97 o 
 -10  11   4     1315.32     1230.57     63.34 o 
  -9  11   4     2391.88     2546.90     76.48 o 
  -8  11   4     3168.42     3255.65     82.51 o 
  -7  11   4      232.03      199.56     39.42 o 
  -6  11   4     1272.47     1303.43     35.08 o 
  -5  11   4     6965.55     7202.06    139.30 o 
  -4  11   4      114.02      115.85     26.35 o 
  -3  11   4     3478.59     3280.67     46.57 o 
  -2  11   4      311.98      292.00     28.34 o 
  -1  11   4    16241.53    15968.13    124.42 o 
   0  11   4     1464.52     1372.69     28.77 o 
   1  11   4     1151.48     1083.14     25.14 o 
   2  11   4      655.51      744.72     21.88 o 
   3  11   4     3160.70     2918.96     55.89 o 
   4  11   4     1142.77     1026.76     65.27 o 
   5  11   4     5614.60     5678.73    140.27 o 
   6  11   4        7.66       -1.44      4.37 o 
   7  11   4       84.14       59.85     53.68 o 
   8  11   4      732.02      635.16     43.61 o 
   9  11   4     4040.60     4223.78     71.45 o 
  10  11   4       11.98        0.58      6.98 o 
  11  11   4       32.09        8.50     20.78 o 
  12  11   4      963.90      983.54     68.16 o 
  13  11   4      431.27      438.35     77.37 o 
  14  11   4       44.80       30.96     75.00 o 
 -14  12   4       29.02       55.50    115.63 o 
 -13  12   4      950.59      845.80     82.20 o 
 -12  12   4       68.81       42.50     70.71 o 
 -11  12   4     3572.32     3607.34     80.39 o 
 -10  12   4      313.93      337.79     71.02 o 
  -9  12   4       21.13       24.62     69.24 o 
  -8  12   4     2781.23     2726.08     63.15 o 
  -7  12   4     5893.47     6044.06    114.20 o 
  -6  12   4      893.04      851.75     33.50 o 
  -5  12   4      819.24      816.85     31.26 o 
  -4  12   4      423.11      423.71     29.59 o 
  -3  12   4     4543.46     4886.09     70.22 o 
  -2  12   4      183.97      150.24     27.32 o 
  -1  12   4     1726.36     1742.72     48.51 o 
   0  12   4     2916.90     2825.24     41.12 o 
   1  12   4     2035.54     2141.96     35.66 o 
   2  12   4      168.87      143.89     29.54 o 
   3  12   4     1387.09     1482.06     75.66 o 
   4  12   4     4143.29     3941.18    120.29 o 
   5  12   4       96.58       55.28     64.61 o 
   6  12   4      162.44      121.88     69.40 o 
   7  12   4     2592.30     2522.32     62.83 o 
   8  12   4       11.52        6.89     12.77 o 
   9  12   4      134.20      102.63     54.65 o 
  10  12   4      270.92      226.15     55.76 o 
  11  12   4      721.36      698.20     64.53 o 
  12  12   4       17.02       -5.81     23.42 o 
  13  12   4      277.45      262.68     82.36 o 
  14  12   4      581.47      593.17    198.21 o 
 -14  13   4      222.23      239.97    127.25 o 
 -13  13   4      276.73      211.04     76.07 o 
 -12  13   4     2869.66     2809.90     68.34 o 
 -11  13   4       29.40       77.97     50.31 o 
 -10  13   4     2898.76     3019.53     98.96 o 
  -9  13   4      231.82      142.36     54.47 o 
  -8  13   4     1354.57     1321.74     51.53 o 
  -7  13   4       12.04       15.01     28.49 o 
  -6  13   4     5902.92     6237.74     80.35 o 
  -5  13   4        0.13       12.48     21.39 o 
  -4  13   4      558.56      595.76     32.99 o 
  -3  13   4      441.00      440.23     31.07 o 
  -2  13   4     4638.43     4827.40     58.57 o 
  -1  13   4      395.85      333.38     28.94 o 
   0  13   4      178.57      141.33     34.92 o 
   1  13   4      183.64      154.41     34.41 o 
   2  13   4     5162.40     5349.17    100.64 o 
   3  13   4       61.40       31.44     70.47 o 
   4  13   4      530.78      387.90     70.47 o 
   5  13   4       16.59       20.11     44.22 o 
   6  13   4     3476.21     3802.65    129.88 o 
   7  13   4       89.53       55.41     47.83 o 
   8  13   4      250.02      213.76     61.84 o 
   9  13   4      579.03      613.19     64.28 o 
  10  13   4      155.27      147.22     74.08 o 
  11  13   4      121.90      112.70     77.46 o 
  12  13   4      315.10      308.49     94.49 o 
  13  13   4       51.83       75.54    113.86 o 
 -13  14   4      620.73      616.26     83.69 o 
 -12  14   4        7.95       19.96     52.37 o 
 -11  14   4     4436.85     4591.31     82.29 o 
 -10  14   4     1011.70      850.56     66.89 o 
  -9  14   4        7.85        0.59     29.83 o 
  -8  14   4       20.23       17.36     46.64 o 
  -7  14   4     4997.26     5160.57     73.37 o 
  -6  14   4      282.42      253.45     41.47 o 
  -5  14   4      361.22      329.23     37.29 o 
  -4  14   4     3326.29     3311.45     54.51 o 
  -3  14   4     1977.99     2010.84     42.85 o 
  -2  14   4       27.75       41.36     38.20 o 
  -1  14   4     1374.23     1343.75     41.15 o 
   0  14   4     1341.64     1349.75     40.61 o 
   1  14   4     2118.41     2074.30     51.52 o 
   2  14   4       11.64        9.86     78.73 o 
   3  14   4     3085.65     3059.49    114.69 o 
   4  14   4      288.85      232.05     75.00 o 
   5  14   4       24.29        7.86     85.25 o 
   6  14   4     1144.60     1212.42    101.10 o 
   7  14   4     1446.03     1445.23     58.71 o 
   8  14   4     1063.89     1024.28     63.89 o 
   9  14   4      150.03      127.43     71.12 o 
  10  14   4      140.56      107.83     73.73 o 
  11  14   4      638.52      595.81     87.34 o 
  12  14   4       44.98       -7.35     98.57 o 
 -13  15   4        3.00       13.32     93.38 o 
 -12  15   4     2445.46     2484.74     81.28 o 
 -11  15   4       55.62       79.04     82.70 o 
 -10  15   4       52.37       17.56     36.17 o 
  -9  15   4     2633.81     2660.88     72.14 o 
  -8  15   4      610.60      542.18     63.56 o 
  -7  15   4      192.59      162.53     49.06 o 
  -6  15   4     1263.78     1305.57     51.45 o 
  -5  15   4     2683.17     2698.75     63.35 o 
  -4  15   4       59.46       50.38     41.26 o 
  -3  15   4      238.95      207.97     46.88 o 
  -2  15   4     1399.23     1491.64     46.23 o 
  -1  15   4     1945.64     1927.63     50.37 o 
   0  15   4      703.63      608.56     52.51 o 
   1  15   4     3932.22     4029.12     83.94 o 
   2  15   4       63.96       37.16     92.45 o 
   3  15   4     2662.80     2655.21    113.09 o 
   4  15   4     1959.55     2012.35    102.30 o 
   5  15   4     1392.72     1321.70     99.77 o 
   6  15   4        1.64       36.51     87.40 o 
   7  15   4      201.91      194.76     67.04 o 
   8  15   4     1331.58     1263.09     69.72 o 
   9  15   4     1039.74      966.08     77.76 o 
  10  15   4       20.24       57.51     78.84 o 
  11  15   4      462.83      430.18     95.60 o 
 -12  16   4       66.50       90.27    116.20 o 
 -11  16   4      618.57      602.35     94.07 o 
 -10  16   4     2175.94     2304.88     82.11 o 
  -9  16   4      420.80      409.72     73.67 o 
  -8  16   4        2.34       -7.39     31.05 o 
  -7  16   4      822.60      781.32     54.50 o 
  -6  16   4      768.56      684.34     58.47 o 
  -5  16   4      246.31      172.70     60.05 o 
  -4  16   4     3028.02     3042.97     68.01 o 
  -3  16   4        5.19       55.14     39.50 o 
  -2  16   4     1963.74     2043.38     55.01 o 
  -1  16   4      433.08      382.21     51.18 o 
   0  16   4     3238.14     3331.07     85.58 o 
   1  16   4        9.88       34.23     82.59 o 
   2  16   4       11.21      -22.38     73.66 o 
   3  16   4     1248.92     1251.85     70.67 o 
   4  16   4     2831.99     2932.36    113.69 o 
   5  16   4        0.09       -8.32     35.91 o 
   6  16   4     3296.00     3646.83    170.97 o 
   7  16   4       20.43       11.22     59.22 o 
   8  16   4     1290.56     1128.90     80.06 o 
   9  16   4      113.18       80.94     87.48 o 
  10  16   4     1895.68     1971.76     96.70 o 
 -11  17   4      833.50      812.29    179.70 o 
 -10  17   4       43.09       14.48     43.67 o 
  -9  17   4     2098.06     2211.13    104.88 o 
  -8  17   4        0.06       44.83     73.08 o 
  -7  17   4      676.03      592.41     69.02 o 
  -6  17   4        0.56        1.36      5.71 o 
  -5  17   4     2474.40     2426.89     66.77 o 
  -4  17   4        5.05       -0.07      8.34 o 
  -3  17   4        5.91      -12.53     57.46 o 
  -2  17   4      271.67      277.77     55.65 o 
  -1  17   4     1400.65     1362.20     48.63 o 
   0  17   4      384.47      319.25     69.28 o 
   1  17   4     3743.89     3982.06     97.95 o 
   2  17   4      309.56      305.00     68.69 o 
   3  17   4      524.97      465.86     77.16 o 
   4  17   4      161.50      160.85     87.28 o 
   5  17   4     3014.51     3275.39    158.65 o 
   6  17   4       98.81       83.04    107.01 o 
   7  17   4      636.90      689.44    130.01 o 
   8  17   4      234.86      218.29     83.38 o 
   9  17   4     2211.79     2258.94     94.57 o 
  -9  18   4      113.43      118.14    104.45 o 
  -8  18   4      121.90      113.47    110.81 o 
  -7  18   4      302.07      318.90     96.79 o 
  -6  18   4     1113.07     1141.45     76.43 o 
  -5  18   4      302.42      284.64     73.43 o 
  -4  18   4     2402.87     2552.55     69.45 o 
  -3  18   4       64.88       91.34     50.19 o 
  -2  18   4      612.91      546.85     65.70 o 
  -1  18   4        0.46       26.51     87.12 o 
   0  18   4     3842.85     4161.49    154.19 o 
   1  18   4      104.17       99.09     65.86 o 
   2  18   4      161.80      131.92     86.36 o 
   3  18   4        1.83        5.55     34.44 o 
   4  18   4     1740.05     1708.15     88.86 o 
   5  18   4      307.57      290.33     94.04 o 
   6  18   4     2546.00     2778.63    102.48 o 
   7  18   4      403.97      313.31    108.86 o 
   8  18   4      719.38      650.18     99.18 o 
  -8  19   4      868.09      770.69    122.98 o 
  -7  19   4      291.66      304.93    113.81 o 
  -6  19   4        2.09        0.65      6.26 o 
  -5  19   4     1963.49     2108.86     80.82 o 
  -4  19   4      151.96      146.66     79.78 o 
  -3  19   4      165.12      149.40     84.13 o 
  -1  19   4     1501.28     1346.32    125.08 o 
   0  19   4      543.14      500.72    128.94 o 
   1  19   4     2486.26     2682.65    197.01 o 
   2  19   4      379.62      373.98     94.33 o 
   3  19   4      461.42      417.99    100.03 o 
   4  19   4      134.33      101.41    106.12 o 
   5  19   4     2599.31     2814.28    108.17 o 
   6  19   4       20.05       30.72    128.99 o 
   7  19   4       23.34        1.07     23.58 o 
  -7  20   4      378.62      389.72    129.40 o 
  -6  20   4      705.64      667.00    124.66 o 
  -5  20   4      461.33      508.32    115.78 o 
  -4  20   4      996.28     1137.32    106.28 o 
  -3  20   4     1078.54     1123.86    145.33 o 
  -2  20   4      249.33      196.61    136.67 o 
  -1  20   4      172.96      108.16    138.14 o 
   0  20   4      953.15     1178.61    146.39 o 
   1  20   4      175.26      246.03    145.86 o 
   2  20   4       59.47       33.19     90.06 o 
   3  20   4      347.43      377.78    116.24 o 
   4  20   4      893.00      852.30    116.31 o 
   5  20   4      212.09      209.06    107.31 o 
  -5  21   4      185.40      295.17    126.89 o 
  -3  21   4       20.17       71.13    181.69 o 
  -2  21   4     1298.48     1201.52    166.91 o 
  -1  21   4      243.97      181.16    169.04 o 
   0  21   4        0.32       35.83    171.30 o 
   1  21   4      140.43      147.33    190.22 o 
   2  21   4     2367.72     2534.65    171.30 o 
   3  21   4      107.11       70.73    256.82 o 
   4  21   4       78.27       27.84    244.17 o 
 -11   0   5     7187.14     7308.91    132.01 o 
  -9   0   5       11.86       19.53     33.16 o 
  -7   0   5    15786.64    15725.05     90.36 o 
  -5   0   5     1178.79     1177.31     17.71 o 
  -3   0   5    12724.68    12794.95    196.95 o 
  -1   0   5     2219.95     2088.69     28.19 o 
   1   0   5      145.89      170.47      9.90 o 
   3   0   5     6829.56     6842.38     87.04 o 
   5   0   5       69.83       56.52     18.45 o 
   7   0   5       14.64       20.89     22.88 o 
   9   0   5     2155.70     1950.42     51.08 o 
  11   0   5      112.56       58.34     72.46 o 
  13   0   5     5550.63     5574.43    163.58 o 
  15   0   5     1084.41     1003.71    153.99 o 
 -12   1   5     9541.67    10238.25    167.04 o 
 -11   1   5     3790.01     3846.37     69.00 o 
 -10   1   5      880.78      802.70     28.02 o 
  -9   1   5      777.11      774.93     20.31 o 
  -8   1   5     5084.04     5264.21     41.55 o 
  -7   1   5      124.33      108.09     14.44 o 
  -6   1   5     8498.68     7947.47     78.14 o 
  -5   1   5     7378.86     7841.04     73.31 o 
  -4   1   5      223.87      316.30     14.83 o 
  -3   1   5      888.38      862.01     16.76 o 
  -2   1   5    14403.14    14614.61    114.46 o 
  -1   1   5      804.06      892.72     10.94 o 
   0   1   5      229.59      243.85      7.62 o 
   1   1   5     1045.53     1043.72     13.74 o 
   2   1   5     4075.52     4182.26     30.70 o 
   3   1   5      485.02      447.62      9.70 o 
   4   1   5     5344.33     5251.41     34.43 o 
   5   1   5      469.80      404.49     14.24 o 
   6   1   5       16.96        4.77      8.85 o 
   7   1   5      317.75      347.37     19.94 o 
   8   1   5     5051.85     5236.95     70.75 o 
   9   1   5     1352.36     1334.32     31.13 o 
  10   1   5      784.72      696.17     31.96 o 
  11   1   5      838.82      754.39     57.92 o 
  12   1   5      838.99      846.21     68.85 o 
  13   1   5      441.68      341.63     77.61 o 
  14   1   5      978.01      898.46    133.54 o 
  15   1   5      618.35      564.22    108.30 o 
  16   1   5      762.62      717.22    125.53 o 
 -18   2   5      877.45      891.02    191.68 o 
 -13   2   5      549.10      394.56     80.59 o 
 -12   2   5      158.85      112.29     70.47 o 
 -11   2   5     5133.42     5403.95     80.38 o 
 -10   2   5     5557.09     5726.81     75.86 o 
  -9   2   5     2123.42     2049.85     29.60 o 
  -8   2   5      259.02      218.02     17.47 o 
  -7   2   5    18230.83    18802.08     77.16 o 
  -6   2   5    11949.34    12130.22    113.31 o 
  -5   2   5      965.07      916.30     19.31 o 
  -4   2   5        7.50       17.72      9.81 o 
  -3   2   5     6389.00     6887.99     43.94 o 
  -2   2   5     2942.08     3008.90     20.28 o 
  -1   2   5     3986.08     4106.15     31.06 o 
   0   2   5     7809.56     7773.12     34.71 o 
   1   2   5      177.12      166.66      8.47 o 
   2   2   5       21.96       19.99      8.42 o 
   3   2   5     6525.25     6508.77     60.75 o 
   4   2   5     2066.88     1641.03     46.30 o 
   5   2   5     3190.32     3124.67     32.09 o 
   6   2   5      914.99      982.96     47.51 o 
   7   2   5     1292.69     1352.61     25.68 o 
   8   2   5      142.84      124.68     24.02 o 
   9   2   5      303.68      251.88     34.17 o 
  10   2   5     2694.70     2755.30     46.61 o 
  11   2   5      755.83      680.92     45.14 o 
  12   2   5      148.71      132.79     60.91 o 
  13   2   5      407.73      310.51     76.82 o 
  14   2   5     3561.36     3652.18    102.49 o 
  15   2   5     1161.89     1162.64    105.95 o 
  16   2   5      549.21      497.33    122.31 o 
 -18   3   5      131.07      140.13    190.75 o 
 -17   3   5       51.35       36.37    109.23 o 
 -13   3   5     1080.40     1073.78     83.92 o 
 -12   3   5     1637.77     1734.48     80.06 o 
 -11   3   5     4357.16     4293.36     73.96 o 
 -10   3   5     2079.41     2062.43     40.75 o 
  -9   3   5     2731.74     2765.44     47.82 o 
  -8   3   5       64.43       48.18     17.61 o 
  -7   3   5      186.81      184.24     15.58 o 
  -6   3   5     8781.00     9021.61     48.10 o 
  -5   3   5    13669.10    13609.40    120.01 o 
  -4   3   5     1692.61     1765.92     27.28 o 
  -3   3   5     7406.24     8070.65     43.22 o 
  -2   3   5    14505.40    15206.75    105.78 o 
  -1   3   5    66238.56    68863.21    419.04 o 
   0   3   5     2572.87     2915.86     22.72 o 
   1   3   5     8058.48     7670.59     40.20 o 
   2   3   5     1208.46     1069.79     15.52 o 
   3   3   5     7650.50     7440.41     63.22 o 
   4   3   5     1290.92     1229.30     33.65 o 
   5   3   5    13318.10    13125.06    102.77 o 
   6   3   5       19.91       11.83     11.16 o 
   7   3   5      167.11      137.62     19.47 o 
   8   3   5      888.26     1068.26     34.52 o 
   9   3   5    10386.93    10443.43    140.45 o 
  10   3   5      357.90      326.46     33.52 o 
  11   3   5      589.87      509.92     39.70 o 
  12   3   5       66.16       72.03     74.98 o 
  13   3   5     1387.86     1459.37     79.33 o 
  14   3   5       14.52       -1.97    112.00 o 
  15   3   5     2627.00     2710.66    110.01 o 
  16   3   5       54.08      113.64    130.71 o 
 -17   4   5      285.06      351.13    167.44 o 
 -16   4   5      686.17      689.48    140.93 o 
 -14   4   5     1245.35     1287.97    100.17 o 
 -13   4   5       85.88       92.98     73.00 o 
 -12   4   5       28.25       20.65    238.44 o 
 -11   4   5       14.00       17.19     48.79 o 
 -10   4   5     1338.39     1393.59     44.59 o 
  -9   4   5      962.22      982.83     28.17 o 
  -8   4   5     3077.47     3211.61     35.31 o 
  -7   4   5      733.31      709.01     23.28 o 
  -6   4   5    12986.95    13492.82    102.03 o 
  -5   4   5      284.07      322.21     14.01 o 
  -4   4   5     8270.23     7876.05     52.57 o 
  -3   4   5       52.58      103.91     11.77 o 
  -2   4   5     9134.89     9663.80     51.39 o 
  -1   4   5     4317.30     4767.63     36.32 o 
   0   4   5    41388.78    42312.90    235.39 o 
   1   4   5      297.48      339.93      8.08 o 
   2   4   5     2057.20     2077.93     23.55 o 
   3   4   5     1231.57     1218.22     19.07 o 
   4   4   5    47755.61    47396.42    323.97 o 
   5   4   5     2770.21     2798.11     37.73 o 
   6   4   5      962.76     1517.76    264.74 o 
   7   4   5       51.69       66.32     26.76 o 
   8   4   5     4412.60     4562.44     65.64 o 
   9   4   5      120.18       55.41     47.58 o 
  10   4   5     5123.09     5302.83     77.84 o 
  11   4   5       15.37       61.22     41.19 o 
  12   4   5      528.28      425.54     55.09 o 
  13   4   5       36.67       20.65     58.92 o 
  14   4   5     3895.40     4228.68    232.05 o 
  15   4   5      147.55      127.53    111.42 o 
  16   4   5       18.81       22.01    207.77 o 
 -17   5   5        7.69      -10.39     63.67 o 
 -16   5   5       16.83       11.32   4173.63 o 
 -15   5   5      807.27      683.62    118.95 o 
 -14   5   5       18.34       39.16     73.26 o 
 -13   5   5     3017.94     3093.32    113.76 o 
 -12   5   5       77.81       69.40     67.94 o 
 -11   5   5     3845.49     4053.22     77.46 o 
 -10   5   5     1400.01     1275.45     45.26 o 
  -9   5   5     6903.36     7325.67     76.92 o 
  -8   5   5      815.81      725.73     19.84 o 
  -7   5   5      431.09      393.04     20.45 o 
  -6   5   5     1675.46     1619.53     35.61 o 
  -5   5   5    12441.59    12758.35     75.26 o 
  -4   5   5       92.54      105.43     13.01 o 
  -3   5   5     3106.64     2824.86     28.80 o 
  -2   5   5      488.45      498.88     15.98 o 
  -1   5   5    58382.75    60127.41    282.31 o 
   0   5   5     5938.03     6745.12     35.47 o 
   1   5   5     8875.74     8615.29     46.38 o 
   2   5   5     2823.33     3018.38     34.33 o 
   3   5   5     3854.25     3441.60     31.36 o 
   4   5   5      994.05      836.68     28.72 o 
   5   5   5    20674.57    21167.36    119.31 o 
   6   5   5     4006.09     4000.07     60.41 o 
   7   5   5      255.26      201.49     29.41 o 
   8   5   5        0.44       15.50     29.83 o 
   9   5   5    14693.32    14904.81    124.38 o 
  10   5   5       81.72       72.98     32.43 o 
  11   5   5       18.95       -3.63     18.69 o 
  12   5   5       22.94       21.02     54.69 o 
  13   5   5     1245.10     1135.17     83.08 o 
  14   5   5      169.78      142.88    105.16 o 
  15   5   5     2475.97     2445.45    113.01 o 
  16   5   5        0.21      -15.45    183.56 o 
 -17   6   5      169.74      174.23    188.62 o 
 -16   6   5     1347.00     1084.03    144.93 o 
 -15   6   5       53.74       25.32    173.89 o 
 -14   6   5      692.76      641.88     78.95 o 
 -13   6   5       31.69       92.14     91.19 o 
 -12   6   5       31.08       14.12    119.35 o 
 -11   6   5     1390.04     1412.35     55.35 o 
 -10   6   5     1835.42     1829.31     54.59 o 
  -9   6   5      517.93      430.84     29.95 o 
  -8   6   5     3183.63     3254.72     55.69 o 
  -7   6   5      793.51      901.73     30.02 o 
  -6   6   5    11330.29    11235.52    117.44 o 
  -5   6   5     3846.01     3717.93     45.78 o 
  -4   6   5     3059.45     2924.17     29.23 o 
  -3   6   5     1414.25     1214.46     21.48 o 
  -2   6   5      303.85      285.73     11.33 o 
  -1   6   5     5065.91     4509.98     40.21 o 
   0   6   5     4606.53     4909.41     39.58 o 
   1   6   5     3082.33     2888.35     26.76 o 
   2   6   5     1105.66     1190.15     20.00 o 
   3   6   5     7910.84     7962.05     50.89 o 
   4   6   5    14653.13    14648.59    124.75 o 
   5   6   5       31.41       24.61     19.03 o 
   6   6   5     1223.38     1143.08     28.77 o 
   7   6   5     3131.20     3316.57     80.41 o 
   8   6   5      354.97      322.03     36.37 o 
   9   6   5      113.68      117.87     37.34 o 
  10   6   5     4325.60     4450.20     64.49 o 
  11   6   5      544.33      486.89     44.47 o 
  12   6   5      448.42      466.31     52.37 o 
  13   6   5       47.21       44.73     56.70 o 
  14   6   5     2531.21     2382.38    100.11 o 
  15   6   5        0.81       -7.73     28.51 o 
  16   6   5       17.04      -24.11    215.93 o 
 -16   7   5     2533.81     2524.13    158.12 o 
 -15   7   5      426.03      361.51     92.92 o 
 -14   7   5        0.94        5.25     42.21 o 
 -13   7   5     1996.72     1881.18    111.56 o 
 -12   7   5     3965.08     4088.00     95.81 o 
 -11   7   5     6371.70     6502.50     88.16 o 
 -10   7   5     1353.04     1234.48     47.52 o 
  -9   7   5      741.56      725.55     43.27 o 
  -8   7   5     1632.77     1732.69    106.23 o 
  -7   7   5     1014.25      955.51     25.61 o 
  -6   7   5     2243.87     2059.01     48.38 o 
  -5   7   5     3739.64     3969.79     48.93 o 
  -4   7   5     2066.65     2049.01     33.49 o 
  -3   7   5       13.50       37.89      9.62 o 
  -2   7   5     4837.11     4645.88     68.45 o 
  -1   7   5     8444.77     8521.72     67.40 o 
   0   7   5      526.13      529.98     15.85 o 
   1   7   5     1139.95     1082.68     25.98 o 
   2   7   5    11795.23    11864.96     54.18 o 
   3   7   5       80.90       78.60     12.53 o 
   4   7   5     5190.63     4845.88     48.13 o 
   5   7   5     4099.11     4145.86     49.61 o 
   6   7   5     1115.47     1185.79     34.48 o 
   7   7   5      830.96      829.28     34.38 o 
   8   7   5     1929.77     1911.52     49.18 o 
   9   7   5     3444.72     3370.57     65.42 o 
  10   7   5       72.80       80.78     49.96 o 
  11   7   5      452.09      388.09     46.24 o 
  12   7   5     1591.97     1573.94     54.40 o 
  13   7   5        1.58        4.79     36.09 o 
  14   7   5        0.20       14.65    110.43 o 
  15   7   5     2329.07     2302.82    124.94 o 
 -16   8   5      326.97      426.33    120.92 o 
 -15   8   5     1448.69     1527.41     99.09 o 
 -14   8   5        0.64        0.86     25.77 o 
 -13   8   5     1849.69     1879.43     80.59 o 
 -12   8   5       23.42       19.43     35.30 o 
 -11   8   5     4561.69     4663.74     78.33 o 
 -10   8   5       67.87       36.03     31.17 o 
  -9   8   5      488.54      426.81     46.39 o 
  -8   8   5        2.92        0.19     19.33 o 
  -7   8   5     2700.03     2723.83     53.57 o 
  -6   8   5     7792.09     8054.75     84.98 o 
  -5   8   5      224.60      159.08     21.98 o 
  -4   8   5      268.25      246.09     20.92 o 
  -3   8   5     1174.99     1246.23     26.91 o 
  -2   8   5      169.29      123.43     18.58 o 
  -1   8   5     3036.93     2880.45     40.03 o 
   0   8   5       12.72       15.92     14.52 o 
   1   8   5      401.09      419.92     16.31 o 
   2   8   5      120.65       82.06     14.41 o 
   3   8   5     5621.12     5445.50     48.75 o 
   4   8   5      652.88      643.93     21.26 o 
   5   8   5     1850.35     1645.15     33.81 o 
   6   8   5       19.61       26.35     26.84 o 
   7   8   5     3796.52     4018.87     81.97 o 
   8   8   5      200.93      189.87     41.20 o 
   9   8   5     1462.55     1395.88     48.01 o 
  10   8   5      538.82      486.59     43.37 o 
  11   8   5      248.08      237.47     50.79 o 
  12   8   5      788.31      815.46     57.58 o 
  13   8   5     1306.14     1222.98     66.38 o 
  14   8   5      532.70      533.24    114.53 o 
  15   8   5      143.01      115.73    127.84 o 
 -16   9   5     4475.38     4825.73    130.12 o 
 -15   9   5      782.42      759.37    103.63 o 
 -14   9   5       12.09       42.29    127.15 o 
 -13   9   5      132.44      101.69     74.08 o 
 -12   9   5     7079.27     7756.67    106.51 o 
 -11   9   5       64.34       54.69     53.57 o 
 -10   9   5     1154.12     1173.94     54.49 o 
  -9   9   5        1.22        2.06     53.24 o 
  -8   9   5     3592.64     3718.71     66.78 o 
  -7   9   5       18.93       -5.21     25.86 o 
  -6   9   5     4674.93     4768.07     58.57 o 
  -5   9   5        0.11       97.33     36.28 o 
  -4   9   5        3.04       11.39     18.81 o 
  -3   9   5     2050.28     2192.95     45.17 o 
  -2   9   5     5847.63     5998.83    105.54 o 
  -1   9   5      357.42      294.73     19.80 o 
   0   9   5     1573.10     1555.63     27.78 o 
   1   9   5        7.77       -4.26     19.23 o 
   2   9   5     2116.65     2209.06     29.94 o 
   3   9   5      750.21      778.22     17.61 o 
   4   9   5     4155.37     4180.52     62.13 o 
   5   9   5      116.41       85.94     26.22 o 
   6   9   5      131.69       95.56     30.23 o 
   7   9   5        0.20       14.87     30.56 o 
   8   9   5     5715.57     5938.87     86.94 o 
   9   9   5      616.00      544.25     48.10 o 
  10   9   5        0.34        0.67     10.36 o 
  11   9   5      516.62      445.19     54.09 o 
  12   9   5     2560.44     2571.03     61.48 o 
  13   9   5      213.31      179.92     68.12 o 
  14   9   5      218.31      147.79     83.19 o 
  15   9   5       73.27      187.55    199.81 o 
 -16  10   5      213.57      219.26    210.33 o 
 -15  10   5      930.35      961.86    113.97 o 
 -14  10   5      671.60      607.43     98.37 o 
 -13  10   5     1463.47     1445.76     84.53 o 
 -12  10   5      172.58      117.71     62.87 o 
 -11  10   5     1886.83     1794.48     56.88 o 
 -10  10   5     1610.82     1575.56     64.67 o 
  -9  10   5       13.48       20.51     44.98 o 
  -8  10   5      213.93      207.44     38.90 o 
  -7  10   5     4234.11     4382.16     72.17 o 
  -6  10   5      182.80      164.01     27.50 o 
  -5  10   5     1576.69     1546.61     35.29 o 
  -4  10   5      392.89      320.96     25.17 o 
  -3  10   5     1010.52     1055.10     27.91 o 
  -2  10   5     1907.05     1872.70     60.66 o 
  -1  10   5     4373.24     4202.14     69.24 o 
   0  10   5     2714.07     2502.20     36.26 o 
   1  10   5      231.78      134.04     20.87 o 
   2  10   5     1166.08     1094.66     23.54 o 
   3  10   5     3425.07     3323.21     44.71 o 
   4  10   5      121.91      103.98     30.04 o 
   5  10   5      163.30      126.36     28.93 o 
   6  10   5     1744.63     1766.34     48.51 o 
   7  10   5     1488.70     1369.23     45.98 o 
   8  10   5      499.92      447.09     47.36 o 
   9  10   5      714.75      654.63     45.97 o 
  10  10   5     1102.80     1044.52     51.63 o 
  11  10   5      190.40      146.80     60.14 o 
  12  10   5        3.41      -11.86     25.96 o 
  13  10   5     1040.33      997.68     76.40 o 
  14  10   5      847.56      927.54     85.86 o 
 -15  11   5      762.96      714.53     96.76 o 
 -14  11   5       86.28      101.13     93.08 o 
 -13  11   5      381.79      354.63     89.34 o 
 -12  11   5      724.49      679.53     67.28 o 
 -11  11   5      177.62      179.38     47.94 o 
 -10  11   5      340.80      305.03     52.56 o 
  -9  11   5     1006.73     1030.15     47.18 o 
  -8  11   5      229.05      215.34     42.69 o 
  -7  11   5      578.06      567.27     45.32 o 
  -6  11   5     5900.61     6253.79     71.27 o 
  -5  11   5     2934.86     3076.52     70.31 o 
  -4  11   5     1318.17     1331.37     33.56 o 
  -3  11   5      332.68      264.06     25.53 o 
  -2  11   5    12730.20    12994.50     88.40 o 
  -1  11   5     1648.60     1572.88     32.36 o 
   0  11   5      219.96      226.48     23.04 o 
   1  11   5     3329.63     3352.05     41.87 o 
   2  11   5     3628.26     3603.44     41.79 o 
   3  11   5      232.62      242.16     35.57 o 
   4  11   5      868.92      811.49     61.27 o 
   5  11   5     4020.82     4004.99    120.29 o 
   6  11   5     1698.45     1689.93     49.65 o 
   7  11   5        2.31       -1.92     12.72 o 
   8  11   5     1723.43     1699.18     54.36 o 
   9  11   5     1230.21     1240.71     48.38 o 
  10  11   5      859.39      756.44     55.23 o 
  11  11   5     1424.89     1275.51     62.82 o 
  12  11   5      699.73      658.56     71.78 o 
  13  11   5     1036.79     1076.47     80.45 o 
  14  11   5        1.10        9.44     57.51 o 
 -14  12   5      728.80      702.36     91.77 o 
 -13  12   5       84.95      106.14     89.62 o 
 -12  12   5       37.50        6.77     55.07 o 
 -11  12   5      160.02      147.10     56.23 o 
 -10  12   5     2605.86     2551.84     67.64 o 
  -9  12   5      772.88      763.73     52.71 o 
  -8  12   5     1251.53     1191.08     47.72 o 
  -7  12   5      653.57      646.82     43.10 o 
  -6  12   5     3478.07     3584.91     56.98 o 
  -5  12   5      151.20      140.13     31.74 o 
  -4  12   5     5144.77     5083.26     93.17 o 
  -3  12   5      131.31      116.97     28.59 o 
  -2  12   5     1104.27      994.64     36.32 o 
  -1  12   5     2274.01     2379.12     40.30 o 
   0  12   5     6769.70     6875.58     63.44 o 
   1  12   5       91.94       84.26     27.26 o 
   2  12   5      123.64      110.75     31.30 o 
   3  12   5     1712.52     1550.52     79.92 o 
   4  12   5     5241.43     5580.95    144.00 o 
   5  12   5      108.12       59.68     69.00 o 
   6  12   5     2504.10     2494.63     75.88 o 
   7  12   5      332.68      263.58     50.87 o 
   8  12   5     2726.92     2848.41     59.90 o 
   9  12   5       10.44      -11.37     41.74 o 
  10  12   5     4426.95     4583.27     79.66 o 
  11  12   5       83.16       72.74     72.40 o 
  12  12   5      399.03      390.94     75.14 o 
  13  12   5       88.74       94.00     79.61 o 
 -14  13   5      232.27      214.49    121.40 o 
 -13  13   5      195.81      196.74     82.94 o 
 -12  13   5      415.56      402.29     65.45 o 
 -11  13   5      353.13      308.62     69.87 o 
 -10  13   5      128.37      114.45     56.62 o 
  -9  13   5     2880.61     3092.98     72.42 o 
  -8  13   5       88.39       57.57     49.78 o 
  -7  13   5       20.48       -7.65     27.39 o 
  -6  13   5       16.35       24.52     26.55 o 
  -5  13   5     4884.05     5157.95     67.67 o 
  -4  13   5       54.07       32.58     37.64 o 
  -3  13   5     3279.94     3325.01     51.66 o 
  -2  13   5       20.73       27.35     38.72 o 
  -1  13   5     3803.55     3913.78     52.47 o 
   0  13   5        0.96       -3.29     23.34 o 
   1  13   5     5643.74     5771.62     70.94 o 
   2  13   5      152.59      152.26     66.34 o 
   3  13   5     2286.27     2214.29     97.64 o 
   4  13   5      139.77      113.36     72.06 o 
   5  13   5     9570.44     9951.46    201.94 o 
   6  13   5        0.70       27.86     43.85 o 
   7  13   5      534.74      434.95     66.16 o 
   8  13   5      492.50      422.09     62.77 o 
   9  13   5     7015.25     7588.83    180.64 o 
  10  13   5      301.34      258.34     72.79 o 
  11  13   5      234.06      181.55     76.30 o 
  12  13   5        7.49       10.02     45.46 o 
  13  13   5     1036.97      915.53    137.49 o 
 -13  14   5        0.29       -4.55     51.32 o 
 -12  14   5       15.91       21.31     46.03 o 
 -11  14   5      138.30      125.81     76.21 o 
 -10  14   5     1167.03     1128.99     67.35 o 
  -9  14   5        0.08       -1.06      5.72 o 
  -8  14   5      985.69      886.12     55.56 o 
  -7  14   5      204.05      133.41     43.66 o 
  -6  14   5     1822.29     1775.52     45.62 o 
  -5  14   5     1487.55     1486.42     40.56 o 
  -4  14   5     3641.80     3828.90     59.25 o 
  -3  14   5     1382.39     1400.56     37.34 o 
  -2  14   5      229.28      222.60     34.74 o 
  -1  14   5     1375.09     1343.03     41.98 o 
   0  14   5     6049.73     6291.06     83.61 o 
   1  14   5     1088.37     1094.94     48.89 o 
   2  14   5      392.22      293.32     72.33 o 
   3  14   5      391.13      347.00     80.32 o 
   4  14   5     7657.18     8037.95    186.62 o 
   5  14   5      157.48       75.93     83.92 o 
   6  14   5     1065.12      988.59     70.41 o 
   7  14   5      243.27      176.45     61.78 o 
   8  14   5     1725.32     1729.75     73.42 o 
   9  14   5       20.10       33.65     89.06 o 
  10  14   5     2608.07     2842.05     86.85 o 
  11  14   5      218.68      230.30     95.35 o 
  12  14   5       22.03      -20.24     92.34 o 
 -12  15   5       12.43       33.12     54.84 o 
 -11  15   5     1036.71      904.58     85.18 o 
 -10  15   5      668.42      568.55     76.11 o 
  -9  15   5      286.90      234.08     65.84 o 
  -8  15   5      115.23       72.83     63.73 o 
  -7  15   5       94.37      103.25     52.60 o 
  -6  15   5     2744.78     2737.72     56.69 o 
  -5  15   5     1897.88     1851.53     46.43 o 
  -4  15   5      354.12      233.59     41.25 o 
  -3  15   5      385.18      336.14     47.11 o 
  -2  15   5     2440.33     2314.36     75.30 o 
  -1  15   5     2264.15     2292.93     63.72 o 
   0  15   5      858.73      847.88     48.69 o 
   1  15   5      527.13      450.10     82.32 o 
   2  15   5     1469.32     1445.42     88.18 o 
   3  15   5      301.29      250.03     86.72 o 
   4  15   5      397.88      328.09     94.44 o 
   5  15   5     1845.67     1753.53    102.57 o 
   6  15   5      494.59      486.32     74.65 o 
   7  15   5      625.66      545.82     65.80 o 
   8  15   5      365.73      304.63     74.24 o 
   9  15   5     2228.55     2136.30     81.24 o 
  10  15   5       49.88       54.02     97.98 o 
  11  15   5     1257.04     1281.87     98.91 o 
 -12  16   5       10.63       11.99     88.85 o 
 -11  16   5     1618.40     1661.97     92.27 o 
 -10  16   5      273.77      218.09     85.17 o 
  -9  16   5      275.97      293.62     75.16 o 
  -8  16   5       55.87       37.24     71.52 o 
  -7  16   5     1282.49     1240.50     54.88 o 
  -6  16   5     1857.55     1830.34     53.31 o 
  -5  16   5     1037.65     1094.79     57.04 o 
  -4  16   5        5.68       -1.06     45.19 o 
  -3  16   5     1397.27     1376.52     53.98 o 
  -2  16   5      250.80      230.63     47.94 o 
  -1  16   5     1739.39     1800.97     54.12 o 
   0  16   5      846.25      844.80     90.85 o 
   1  16   5      339.35      337.55     90.58 o 
   2  16   5       51.44       49.69    107.63 o 
   3  16   5      716.05      532.43     98.57 o 
   4  16   5     1255.69     1157.83    103.10 o 
   5  16   5     1178.49      927.01     76.75 o 
   6  16   5      218.20      240.60     82.90 o 
   7  16   5     1252.46     1378.03     76.00 o 
   8  16   5       33.66       -1.69     69.59 o 
   9  16   5      323.02      248.26     88.22 o 
  10  16   5      949.71      867.77     98.34 o 
 -11  17   5      239.08      238.44    171.44 o 
 -10  17   5      468.55      349.36     94.58 o 
  -9  17   5        1.89        5.61     18.89 o 
  -8  17   5     1872.60     1967.38    144.46 o 
  -7  17   5       41.75       30.74     73.81 o 
  -6  17   5     1933.66     1833.85     68.66 o 
  -5  17   5       53.17       48.65     59.30 o 
  -4  17   5      202.46      153.97     67.86 o 
  -3  17   5      175.68      194.99     60.25 o 
  -2  17   5      649.75      625.65     57.89 o 
  -1  17   5     1052.62     1124.53     99.37 o 
   0  17   5     1111.43     1033.42    100.04 o 
   1  17   5      214.21      154.25    110.83 o 
   2  17   5      472.39      466.49    105.90 o 
   3  17   5       64.23       67.75     79.73 o 
   4  17   5      803.64      698.30     79.35 o 
   5  17   5        8.85        7.35     17.50 o 
   6  17   5       41.64       87.43     96.62 o 
   7  17   5      254.82      215.97     90.94 o 
   8  17   5     1798.71     1926.38     91.41 o 
   9  17   5      229.12      177.81     98.49 o 
  -9  18   5       72.20       91.31    124.66 o 
  -8  18   5      308.23      241.02    110.63 o 
  -7  18   5     1294.42     1189.50     83.16 o 
  -6  18   5        1.32        3.52     16.82 o 
  -5  18   5      647.05      574.89     71.59 o 
  -4  18   5       10.12       24.60     68.35 o 
  -3  18   5     1299.89     1321.23     68.39 o 
  -2  18   5      434.43      393.80     82.32 o 
  -1  18   5      855.86      746.09    113.76 o 
   0  18   5       76.35       78.20     71.78 o 
   1  18   5      155.82      160.98     86.39 o 
   2  18   5       82.67       91.25     80.46 o 
   3  18   5     1364.31     1264.57     87.97 o 
   4  18   5      262.31      258.67     92.48 o 
   5  18   5      349.51      241.64    100.92 o 
   6  18   5      362.15      341.91    103.35 o 
   7  18   5     1118.85     1050.78     93.54 o 
  -8  19   5     1059.64     1179.74    122.79 o 
  -7  19   5      411.91      367.06    113.03 o 
  -6  19   5      860.60      824.68     88.06 o 
  -5  19   5     1127.92     1240.10     84.01 o 
  -4  19   5      212.23      260.37     79.32 o 
  -3  19   5      350.89      308.29     96.64 o 
  -2  19   5     2114.28     2186.45    128.68 o 
  -1  19   5        4.92       71.93    114.56 o 
   0  19   5      150.87      165.13     97.12 o 
   1  19   5      273.60      313.19    100.59 o 
   2  19   5     1614.33     1789.32    121.62 o 
   3  19   5      299.35      283.39    100.87 o 
   4  19   5      642.77      654.83    107.84 o 
   5  19   5      404.63      332.85    113.34 o 
   6  19   5      582.66      553.37    117.64 o 
  -7  20   5      837.02      853.85    168.77 o 
  -6  20   5       51.06       71.44    159.83 o 
  -5  20   5      530.95      515.49     95.62 o 
  -4  20   5     1022.27     1137.55    113.03 o 
  -3  20   5      801.92      882.63    151.46 o 
  -2  20   5       91.45       53.15    205.14 o 
  -1  20   5      795.60      844.66    146.26 o 
   0  20   5     1455.47     1568.11    147.59 o 
   1  20   5      134.60      101.29    102.11 o 
   2  20   5       10.58       15.05    725.44 o 
   3  20   5      649.33      647.65    111.84 o 
   4  20   5      508.85      595.12    120.40 o 
   5  20   5       17.14      -19.18     41.29 o 
  -5  21   5     2187.46     2538.92    189.42 o 
  -4  21   5       17.59       44.62    144.26 o 
  -3  21   5       75.37       60.48    408.54 o 
  -2  21   5      532.51      529.63    164.64 o 
  -1  21   5      978.40      918.99    175.57 o 
   0  21   5      185.98      194.88    165.98 o 
   1  21   5     1291.61     1084.17    177.70 o 
   2  21   5      392.21      403.88    168.11 o 
   3  21   5     1183.07     1326.07    189.82 o 
 -12   0   6       99.93       72.06     71.80 o 
 -10   0   6     6672.74     6889.04    126.81 o 
  -8   0   6     3450.10     3628.51     46.45 o 
  -6   0   6    18894.53    18504.54    316.83 o 
  -4   0   6     2665.25     2710.71     44.45 o 
  -2   0   6     2515.27     2438.10     53.50 o 
   0   0   6    15721.46    15672.39     61.77 o 
   2   0   6      179.54      218.21     12.92 o 
   4   0   6     4515.04     4823.91     45.46 o 
   6   0   6     1001.85     1081.49     79.26 o 
   8   0   6      630.84      614.78     35.42 o 
  10   0   6     2736.53     3025.79    109.50 o 
  12   0   6      489.05      377.91    103.63 o 
  14   0   6     5269.14     5072.77    170.24 o 
  16   0   6     1234.02     1107.88    186.36 o 
 -13   1   6     2370.20     2416.23     92.71 o 
 -12   1   6     2150.90     2304.87     86.98 o 
 -11   1   6     4906.43     5046.12     81.39 o 
 -10   1   6        6.59       24.25     24.14 o 
  -9   1   6     2341.25     2478.26     38.68 o 
  -8   1   6     3007.74     2934.38     32.78 o 
  -7   1   6     1160.80     1000.38     14.64 o 
  -6   1   6      543.48      483.26     13.05 o 
  -5   1   6     8996.77     8534.14     57.20 o 
  -4   1   6      836.23      714.62     17.54 o 
  -3   1   6     1432.70     1474.62     41.08 o 
  -2   1   6     5976.94     6243.16     68.76 o 
  -1   1   6     9681.88     9482.50     46.89 o 
   0   1   6     1105.07     1043.69     14.35 o 
   1   1   6     6468.45     6375.41     34.59 o 
   2   1   6     1512.76     1689.63     17.70 o 
   3   1   6     4463.04     4884.40     32.49 o 
   4   1   6      360.74      402.46     11.20 o 
   5   1   6    12883.74    13009.76    118.21 o 
   6   1   6       22.66       39.67     20.39 o 
   7   1   6       49.36       47.06     20.08 o 
   8   1   6     2116.51     1923.82     33.14 o 
   9   1   6     6465.66     6639.25     77.95 o 
  10   1   6       48.07       36.23     55.43 o 
  11   1   6     1480.51     1433.50     73.66 o 
  12   1   6      198.14      193.36     74.76 o 
  13   1   6      950.70      871.92     84.11 o 
  14   1   6       96.35       20.11     70.60 o 
  15   1   6     2549.85     2497.44    163.31 o 
  16   1   6       61.54       57.12    117.87 o 
 -13   2   6     1175.36     1085.37     80.59 o 
 -12   2   6      567.23      546.15     70.33 o 
 -11   2   6     2271.78     2251.30     56.17 o 
 -10   2   6     1746.94     1679.28     47.01 o 
  -9   2   6      115.36       97.54     25.35 o 
  -8   2   6      856.69      884.54     18.12 o 
  -7   2   6    11080.94    10965.32    162.07 o 
  -6   2   6     2838.70     2671.22     40.23 o 
  -5   2   6      111.36      148.47     14.48 o 
  -4   2   6     5654.85     5750.45     45.63 o 
  -3   2   6     4665.84     4801.23     41.22 o 
  -2   2   6       18.77       18.00      6.32 o 
  -1   2   6     4685.09     4719.96     28.36 o 
   0   2   6    12022.03    12451.89     48.04 o 
   1   2   6      725.20      827.37     14.05 o 
   2   2   6     2883.67     2917.64     25.52 o 
   3   2   6     6306.75     5966.72     42.37 o 
   4   2   6    23377.32    23521.49    255.95 o 
   5   2   6      205.59      171.04     11.90 o 
   6   2   6     1663.92     1634.37     37.88 o 
   7   2   6      555.15      593.61     20.44 o 
   8   2   6     4679.35     4688.73    126.48 o 
   9   2   6      933.79      799.97     36.00 o 
  10   2   6     4235.72     4025.55    106.36 o 
  11   2   6        1.82       17.25     48.63 o 
  12   2   6      117.07      127.20     65.53 o 
  13   2   6     1877.25     2077.80     83.36 o 
  14   2   6     3389.35     3521.56    103.42 o 
  16   2   6       70.19       95.35    158.02 o 
 -14   3   6      166.40      135.87     95.91 o 
 -13   3   6       25.83       -0.53      4.80 o 
 -12   3   6     5564.38     5701.64    137.87 o 
 -11   3   6      299.48      280.93     66.87 o 
 -10   3   6     2446.91     2519.51     43.18 o 
  -9   3   6       30.97       31.15     24.00 o 
  -8   3   6     2375.37     2499.49     71.31 o 
  -7   3   6       74.06       56.61     15.22 o 
  -6   3   6    10244.61    10294.85     90.30 o 
  -5   3   6       45.54       28.05     13.98 o 
  -4   3   6      879.21      907.94     19.25 o 
  -3   3   6     8706.66     8864.17    154.76 o 
  -2   3   6    34622.86    35820.07    150.53 o 
  -1   3   6      368.03      269.74      9.53 o 
   0   3   6     1444.90     1530.07     18.17 o 
   1   3   6     4982.63     5005.47     40.77 o 
   2   3   6     5652.45     5500.28     35.46 o 
   3   3   6      137.11       98.66     15.98 o 
   4   3   6     6883.82     7160.12     56.12 o 
   5   3   6     4222.44     4149.91     45.65 o 
   6   3   6      417.25      433.47     24.43 o 
   7   3   6        1.07        9.27     12.65 o 
   8   3   6    13308.93    13314.26    108.59 o 
   9   3   6     7564.22     7749.39     88.20 o 
  10   3   6      239.70      198.52     42.95 o 
  11   3   6        5.30       25.30     40.80 o 
  12   3   6     1126.80      999.29     71.63 o 
  13   3   6      424.44      348.94     85.23 o 
  14   3   6        5.06       33.48     90.12 o 
  15   3   6      315.57      315.20    117.36 o 
  16   3   6      525.62      554.98    141.38 o 
 -17   4   6     2952.01     3088.66    166.11 o 
 -14   4   6       77.67       40.76     98.71 o 
 -13   4   6      546.49      546.41     88.05 o 
 -12   4   6      234.55      110.29     91.91 o 
 -11   4   6     1765.23     1747.28     94.51 o 
 -10   4   6      130.78       95.68     25.83 o 
  -9   4   6     1985.09     1913.61     32.62 o 
  -8   4   6      185.83      181.43     23.71 o 
  -7   4   6    13908.33    14794.77    129.68 o 
  -6   4   6      463.69      393.48     16.93 o 
  -5   4   6    10338.98    10535.62     82.90 o 
  -4   4   6      607.36      631.91     16.64 o 
  -3   4   6     4290.37     4265.30     38.50 o 
  -2   4   6     3727.19     4186.17     37.29 o 
  -1   4   6    17529.14    17590.70     59.05 o 
   0   4   6       60.52       40.90     10.06 o 
   1   4   6        3.24        3.42      2.88 o 
   2   4   6     2393.76     2532.18     25.31 o 
   3   4   6    32806.34    33217.33    206.75 o 
   4   4   6     2171.87     2004.49     32.06 o 
   5   4   6       14.32       11.44     18.76 o 
   6   4   6      361.18      304.50     23.14 o 
   7   4   6     6404.26     6783.34     76.82 o 
   8   4   6      493.49      409.65     34.49 o 
   9   4   6     1349.82     1226.97     48.82 o 
  10   4   6       49.40       17.22     45.21 o 
  11   4   6     1670.79     1734.32     43.37 o 
  12   4   6      307.76      364.51     70.18 o 
  13   4   6     2130.16     2063.06     87.41 o 
  14   4   6      116.46       25.37     40.66 o 
  15   4   6     1062.17      993.17    118.54 o 
  16   4   6       64.58       -7.73    119.49 o 
 -17   5   6       32.26       25.44    159.18 o 
 -16   5   6      822.05      756.61    146.13 o 
 -15   5   6       49.10       80.86    168.64 o 
 -14   5   6      111.65       85.25    127.35 o 
 -13   5   6       53.48       66.34    102.70 o 
 -12   5   6     5439.91     5621.45    146.26 o 
 -11   5   6        8.61        2.55     10.88 o 
 -10   5   6     1469.93     1428.69     36.74 o 
  -9   5   6      916.77      849.69     24.50 o 
  -8   5   6     1978.59     2085.37     33.92 o 
  -7   5   6      293.26      267.66     22.39 o 
  -6   5   6    13859.12    14537.23    103.42 o 
  -5   5   6      471.34      491.69     22.94 o 
  -4   5   6      143.67      147.96     14.63 o 
  -3   5   6     1268.44     1170.15     31.67 o 
  -2   5   6    50273.28    51217.92    149.51 o 
  -1   5   6       26.59       42.87     13.35 o 
   0   5   6      376.03      264.50      9.71 o 
   1   5   6     3883.21     3625.85     25.71 o 
   2   5   6    11380.94    11584.22     59.36 o 
   3   5   6     1097.12     1231.75     21.26 o 
   4   5   6     2438.90     2582.46     37.46 o 
   5   5   6     4082.21     4227.43     51.55 o 
   6   5   6     1904.09     1965.12     36.34 o 
   7   5   6        6.17        3.42      8.33 o 
   8   5   6    12322.17    12801.24    185.72 o 
   9   5   6     1345.15     1346.22     43.30 o 
  10   5   6      544.27      539.31     46.58 o 
  11   5   6       68.85       65.33     46.02 o 
  12   5   6     2370.30     2375.60     63.13 o 
  13   5   6       94.58       77.22     87.06 o 
  14   5   6      184.81      133.31    107.72 o 
  15   5   6       59.22       76.02    129.63 o 
 -17   6   6     1834.78     1704.91    171.30 o 
 -16   6   6        9.12       -1.86     22.38 o 
 -15   6   6      209.69      171.77     89.57 o 
 -14   6   6       86.13       55.81     73.88 o 
 -13   6   6      876.21      972.27     92.31 o 
 -12   6   6        5.79       16.78    209.67 o 
 -11   6   6      807.73      741.96     76.19 o 
 -10   6   6      628.43      580.64     46.48 o 
  -9   6   6      342.33      300.41     37.04 o 
  -8   6   6      150.68      136.05     26.85 o 
  -7   6   6    13925.87    14197.14    208.82 o 
  -6   6   6      455.73      507.03     27.45 o 
  -5   6   6     1092.79     1176.54     25.25 o 
  -4   6   6     3785.11     3645.73     49.62 o 
  -3   6   6      927.69      795.16     23.99 o 
  -2   6   6       21.27       28.69     10.57 o 
  -1   6   6     2839.39     2784.43     28.42 o 
   0   6   6      957.21      827.85     16.87 o 
   1   6   6      239.79      271.52     12.90 o 
   2   6   6     2926.57     2963.20     32.48 o 
   3   6   6    13402.10    13376.46     78.89 o 
   4   6   6     7435.54     7382.75     62.94 o 
   5   6   6       16.04       -0.29     11.90 o 
   6   6   6     2672.59     2686.76     44.95 o 
   7   6   6     1508.30     1622.68     48.99 o 
   8   6   6     2937.98     2965.80     63.35 o 
   9   6   6     1701.47     1646.05     71.90 o 
  10   6   6     3347.32     3356.95     68.05 o 
  11   6   6       39.43       58.77     40.84 o 
  12   6   6      290.94      225.01     52.97 o 
  13   6   6     3513.32     3730.48    104.12 o 
  14   6   6      753.51      718.33    105.06 o 
  15   6   6      211.12      180.79    131.95 o 
 -16   7   6      887.59      766.47    148.26 o 
 -15   7   6      802.99      729.09     95.02 o 
 -14   7   6      596.64      542.67     83.17 o 
 -13   7   6     1109.16     1090.97     71.01 o 
 -12   7   6     8897.43     9359.97    143.24 o 
 -11   7   6     1978.74     1915.11     51.77 o 
 -10   7   6       98.76       89.31     50.15 o 
  -9   7   6     5808.50     5759.35     99.84 o 
  -8   7   6     6258.22     6350.20    100.07 o 
  -7   7   6     1637.27     1589.31     51.05 o 
  -6   7   6       15.85       12.55     31.60 o 
  -5   7   6     7713.33     8042.19     79.85 o 
  -4   7   6      439.55      438.86     17.53 o 
  -3   7   6      257.16      219.86     13.25 o 
  -2   7   6     6687.59     6698.48     70.73 o 
  -1   7   6     7049.83     7151.45     54.50 o 
   0   7   6       25.94       31.78     14.76 o 
   1   7   6     3086.29     3121.36     34.99 o 
   2   7   6      741.96      728.11     14.48 o 
   3   7   6     4483.47     4434.43     40.37 o 
   4   7   6      618.26      658.02     19.90 o 
   5   7   6     6810.25     7100.48     66.32 o 
   6   7   6        5.07        0.12      3.79 o 
   7   7   6       46.72       10.70     31.71 o 
   8   7   6     3822.80     3861.85     73.73 o 
   9   7   6     6722.28     6810.65     92.19 o 
  10   7   6      249.67      242.13     51.01 o 
  11   7   6      651.33      640.08     49.28 o 
  12   7   6      222.48      159.23     56.08 o 
  13   7   6     1407.04     1411.25     78.15 o 
  14   7   6      386.23      302.72    120.02 o 
  15   7   6     1337.26     1310.43    130.11 o 
 -16   8   6      326.86      343.81     97.36 o 
 -15   8   6      243.22      262.47    101.83 o 
 -14   8   6     1600.48     1549.42     87.61 o 
 -13   8   6      338.09      352.84     76.39 o 
 -12   8   6      154.25      141.52     68.16 o 
 -11   8   6      235.41      227.90     47.14 o 
 -10   8   6     3929.95     3969.81     61.15 o 
  -9   8   6       55.39       49.05     39.72 o 
  -8   8   6     1626.61     1656.88     45.71 o 
  -7   8   6     2344.35     2310.88     50.58 o 
  -6   8   6     6439.17     6199.58     76.07 o 
  -5   8   6     2045.03     2014.08     37.31 o 
  -4   8   6     2557.88     2621.88     40.16 o 
  -3   8   6      178.66      125.80     19.80 o 
  -2   8   6     2996.25     2790.62     38.24 o 
  -1   8   6     1174.33     1018.19     23.93 o 
   0   8   6     5538.62     5457.88     55.26 o 
   1   8   6      462.33      475.15     19.15 o 
   2   8   6      949.83      963.26     18.71 o 
   3   8   6     3547.71     3611.23     38.10 o 
   4   8   6     5762.11     5785.09     59.12 o 
   5   8   6        1.94        8.28     13.22 o 
   6   8   6     1422.02     1485.86     36.17 o 
   7   8   6      330.83      265.52     40.27 o 
   8   8   6      776.32      713.97     44.22 o 
   9   8   6        3.08      -16.63     42.34 o 
  10   8   6     2548.06     2913.84     82.29 o 
  11   8   6      144.88      123.76     48.84 o 
  12   8   6      361.06      345.04     59.77 o 
  13   8   6      623.61      582.68     71.77 o 
  14   8   6     2589.98     2514.33    116.51 o 
  15   8   6      101.12       54.48    220.46 o 
 -16   9   6      264.20      382.04    193.95 o 
 -15   9   6     1379.33     1354.50     85.83 o 
 -14   9   6       49.38       66.00     67.40 o 
 -13   9   6     1405.73     1352.40     64.62 o 
 -12   9   6        8.65       31.81     76.64 o 
 -11   9   6     2419.08     2491.45     54.35 o 
 -10   9   6       40.02       32.72     52.18 o 
  -9   9   6     3243.27     3309.61     81.55 o 
  -8   9   6      614.31      565.23     37.91 o 
  -7   9   6      682.70      532.84     36.83 o 
  -6   9   6     2005.46     2003.19     41.43 o 
  -5   9   6    14563.57    14636.71    120.36 o 
  -4   9   6     1135.29     1126.70     29.26 o 
  -3   9   6       16.80       25.47     27.18 o 
  -2   9   6     1289.14     1261.53     28.35 o 
  -1   9   6    20310.53    20320.32    170.33 o 
   0   9   6       69.94       40.54     21.46 o 
   1   9   6      268.43      241.16     18.93 o 
   2   9   6      364.46      303.84     18.99 o 
   3   9   6     4265.49     4173.00     77.84 o 
   4   9   6       75.88      116.91     26.07 o 
   5   9   6     1506.08     1620.23     36.04 o 
   6   9   6       41.00       39.96     36.12 o 
   7   9   6      114.14      103.05     42.47 o 
   8   9   6      429.82      374.82     46.16 o 
   9   9   6     3906.17     3990.83     76.71 o 
  10   9   6      483.86      451.05     48.51 o 
  11   9   6     2633.34     2690.27     60.40 o 
  12   9   6      268.21      208.75     68.16 o 
  13   9   6     1187.92     1226.10     87.96 o 
  14   9   6       94.32      103.14    110.46 o 
 -15  10   6     1274.11     1226.34     90.70 o 
 -14  10   6      733.29      644.64     79.16 o 
 -13  10   6     1286.26     1213.37     70.49 o 
 -12  10   6       10.04       32.87     58.46 o 
 -11  10   6     4044.08     4180.88     69.84 o 
 -10  10   6     1712.07     1585.66     70.87 o 
  -9  10   6     1295.37     1180.78     44.86 o 
  -8  10   6     1129.66     1135.13     42.44 o 
  -7  10   6     2395.89     2308.91     89.37 o 
  -6  10   6     5854.25     5716.52     67.31 o 
  -5  10   6      125.72      106.34     25.38 o 
  -4  10   6     1992.01     2005.30     38.84 o 
  -3  10   6      705.55      699.30     25.08 o 
  -2  10   6     4587.85     4104.79     72.22 o 
  -1  10   6      271.29      299.80     29.72 o 
   0  10   6     3982.33     4007.18     45.90 o 
   1  10   6      267.12      215.37     21.57 o 
   2  10   6        1.26      -11.68     21.84 o 
   3  10   6      148.45      167.32     26.34 o 
   4  10   6     5027.97     5188.99     78.21 o 
   5  10   6      113.00      106.14     29.76 o 
   6  10   6      547.82      435.29     34.15 o 
   7  10   6     1049.24     1009.38     61.46 o 
   8  10   6      787.57      698.01     50.67 o 
   9  10   6      267.71      268.06     54.74 o 
  10  10   6     2188.23     2190.38     55.32 o 
  11  10   6      115.08       97.91     67.97 o 
  12  10   6       15.39       -1.13     21.94 o 
  13  10   6        3.59      -14.33     55.71 o 
  14  10   6     2633.07     2619.33    129.64 o 
 -15  11   6      428.32      376.44    168.11 o 
 -14  11   6       13.88      -17.85     47.53 o 
 -13  11   6      603.42      600.44     76.41 o 
 -12  11   6     2319.14     2400.58     70.98 o 
 -11  11   6      202.87      164.36     55.22 o 
 -10  11   6     1706.70     1704.63     56.59 o 
  -9  11   6     1147.08     1129.27     48.41 o 
  -8  11   6     2185.40     2246.59     57.50 o 
  -7  11   6      120.86       79.94     45.10 o 
  -6  11   6     1925.51     2103.53     44.21 o 
  -5  11   6     1538.66     1416.16     36.13 o 
  -4  11   6       26.32       46.07     30.38 o 
  -3  11   6     1175.62     1193.76     31.27 o 
  -2  11   6     1243.70     1316.62     31.66 o 
  -1  11   6     6502.09     6468.17     62.33 o 
   0  11   6     1630.30     1597.30     32.12 o 
   1  11   6     1698.63     1632.19     31.03 o 
   2  11   6     1490.54     1542.78     35.96 o 
   3  11   6      748.11      659.58     38.40 o 
   4  11   6     1625.36     1699.19     49.66 o 
   5  11   6     3559.22     3645.50     68.59 o 
   6  11   6      267.75      232.49     44.92 o 
   7  11   6      393.56      344.29     50.49 o 
   8  11   6       76.04       51.85     54.93 o 
   9  11   6     6915.10     7179.74    106.84 o 
  10  11   6       17.36       25.66     62.70 o 
  11  11   6        7.46        3.53     44.41 o 
  12  11   6      230.67      187.41     74.83 o 
  13  11   6     1772.61     1840.61     84.51 o 
  14  11   6      275.60      290.26    201.14 o 
 -14  12   6      106.43      118.38     95.10 o 
 -13  12   6      676.57      624.68     80.98 o 
 -12  12   6       20.27       31.39     55.32 o 
 -11  12   6     3592.19     3809.31    116.52 o 
 -10  12   6      124.92      106.47     58.93 o 
  -9  12   6       35.60       27.01     58.63 o 
  -8  12   6      844.42      804.05     48.82 o 
  -7  12   6     3335.50     3383.04     68.53 o 
  -6  12   6       56.71       60.73     37.59 o 
  -5  12   6     2417.25     2264.88     45.69 o 
  -4  12   6       34.87       31.72     33.16 o 
  -3  12   6     4116.83     4219.48     56.48 o 
  -2  12   6      125.15       82.99     29.81 o 
  -1  12   6     4832.18     4886.69     56.88 o 
   0  12   6      125.18      131.16     27.87 o 
   1  12   6     1013.46      971.43     32.08 o 
   2  12   6     2844.59     2766.96     48.05 o 
   3  12   6     5404.81     5520.08    142.80 o 
   4  12   6     1227.49     1247.08     76.59 o 
   5  12   6        7.49       27.12     29.69 o 
   6  12   6       59.02       32.59     34.29 o 
   7  12   6     1612.11     1610.05     55.37 o 
   8  12   6      169.12      141.30     55.02 o 
   9  12   6      327.20      308.47     57.35 o 
  10  12   6       91.53       82.97     61.13 o 
  11  12   6      541.54      564.52     69.99 o 
  12  12   6       48.71       -7.98     33.76 o 
  13  12   6      310.11      311.17    105.29 o 
 -13  13   6      564.80      531.45     88.33 o 
 -12  13   6     1764.59     1755.05     78.06 o 
 -11  13   6      164.61      156.14     68.28 o 
 -10  13   6      905.95      847.19     62.73 o 
  -9  13   6       40.76       51.99     50.87 o 
  -8  13   6      836.29      767.27     52.63 o 
  -7  13   6       67.62       51.82     37.96 o 
  -6  13   6     3556.50     3778.19     62.30 o 
  -5  13   6      209.46      139.38     38.26 o 
  -4  13   6       73.00       72.33     36.59 o 
  -3  13   6      253.45      220.67     34.26 o 
  -2  13   6     7207.58     7193.46     72.99 o 
  -1  13   6      402.75      376.66     32.05 o 
   0  13   6     1846.96     1709.86     44.01 o 
   1  13   6       78.17       62.85     41.91 o 
   2  13   6     6565.04     6683.10    160.38 o 
   3  13   6       35.77       42.63     67.14 o 
   4  13   6     3085.21     3330.03    120.95 o 
   5  13   6       59.83       79.74     51.26 o 
   6  13   6     1967.94     2007.50     73.19 o 
   7  13   6      245.67      136.23     71.57 o 
   8  13   6     1866.55     1873.33     79.74 o 
   9  13   6      147.26      161.80     55.43 o 
  10  13   6      217.99      191.12     66.15 o 
  11  13   6       73.09       60.66     75.98 o 
  12  13   6     1003.34      985.23     87.99 o 
 -13  14   6      535.63      476.49     95.26 o 
 -12  14   6       30.73       11.50     92.47 o 
 -11  14   6     2451.03     2527.44     79.16 o 
 -10  14   6      259.12      215.57     64.38 o 
  -9  14   6       44.06       44.42     58.86 o 
  -8  14   6      245.86      197.09     59.26 o 
  -7  14   6     4306.72     4346.46     69.88 o 
  -6  14   6      138.71      124.87     46.52 o 
  -5  14   6      573.40      515.31     39.95 o 
  -4  14   6      916.92      923.82     38.58 o 
  -3  14   6     2435.36     2434.04     47.44 o 
  -2  14   6        1.99       11.31     27.00 o 
  -1  14   6     4287.02     4428.13     69.80 o 
   0  14   6     1965.05     1926.20     63.21 o 
   1  14   6      223.18      184.89     76.86 o 
   2  14   6        3.11        8.79     34.23 o 
   3  14   6     3714.42     3621.49    129.08 o 
   4  14   6      544.88      497.13     85.52 o 
   5  14   6       26.19       -2.53    122.55 o 
   6  14   6      892.33      822.57     72.55 o 
   7  14   6     1269.68     1169.98     78.54 o 
   8  14   6      382.23      328.75     70.92 o 
   9  14   6      139.49      105.15     75.46 o 
  10  14   6      419.52      378.27     83.53 o 
  11  14   6      570.93      485.81     95.15 o 
  12  14   6      344.47      284.13    188.35 o 
 -12  15   6     3135.44     3445.14     94.84 o 
 -11  15   6       46.66       10.55     38.39 o 
 -10  15   6      672.12      626.60     77.13 o 
  -9  15   6      144.08      153.74     68.32 o 
  -8  15   6     1142.32     1118.72     63.53 o 
  -7  15   6        0.01        8.24     35.03 o 
  -6  15   6     1760.19     1760.16     47.74 o 
  -5  15   6     1007.45      943.83     45.53 o 
  -4  15   6       75.82       62.27     39.76 o 
  -3  15   6       59.24       61.48     49.82 o 
  -2  15   6     2450.81     2454.63     62.72 o 
  -1  15   6      911.02      831.16     46.06 o 
   0  15   6        5.41       15.36     73.08 o 
   1  15   6     2406.16     2486.03    110.03 o 
   2  15   6      445.08      481.28     85.78 o 
   3  15   6      654.16      633.80     92.58 o 
   4  15   6      439.54      338.61    101.50 o 
   5  15   6     3757.24     4105.02    149.06 o 
   6  15   6       26.94       56.61     84.75 o 
   7  15   6       47.76       61.72     75.74 o 
   8  15   6      842.94      743.12     79.08 o 
   9  15   6      922.28      910.80     83.10 o 
  10  15   6       60.29       30.27     76.20 o 
  11  15   6      227.95      228.45    183.96 o 
 -12  16   6       73.28       53.55    150.39 o 
 -11  16   6      764.04      726.59     94.99 o 
 -10  16   6     1880.51     1898.49     85.99 o 
  -9  16   6        1.51       -7.48     78.33 o 
  -8  16   6      269.19      265.29     70.34 o 
  -7  16   6     1886.18     1873.94     57.31 o 
  -6  16   6     1562.73     1509.38     52.44 o 
  -5  16   6       22.51       15.00     34.48 o 
  -4  16   6      938.20     1003.94     55.96 o 
  -3  16   6      551.81      552.51     54.70 o 
  -2  16   6      973.95      998.49     53.01 o 
  -1  16   6       80.71       55.48     77.86 o 
   0  16   6     4504.18     4732.96    151.19 o 
   1  16   6        9.93       29.97    168.64 o 
   2  16   6      157.64      118.29    103.50 o 
   3  16   6     1223.00     1121.20    100.30 o 
   4  16   6     1279.80     1223.64    108.83 o 
   5  16   6       70.77       15.98    187.82 o 
   6  16   6     1259.21     1278.31     73.39 o 
   7  16   6       25.31       -0.91     31.50 o 
   8  16   6     1276.67     1331.52     85.16 o 
   9  16   6       19.62      -13.28     51.94 o 
  10  16   6     1724.07     2007.56    178.36 o 
 -11  17   6     1222.86     1175.01    187.29 o 
 -10  17   6       27.19       70.50     93.09 o 
  -9  17   6     1741.52     1789.70     86.67 o 
  -8  17   6      182.10      214.29     99.14 o 
  -7  17   6      490.48      438.25     73.55 o 
  -6  17   6        0.24        0.34     14.68 o 
  -5  17   6     4158.93     4422.06     87.41 o 
  -4  17   6       12.29       16.44     84.05 o 
  -3  17   6      433.74      410.88     62.34 o 
  -2  17   6     1090.66     1074.86     73.33 o 
  -1  17   6     1948.49     1630.05    100.44 o 
   0  17   6      251.67      330.88    105.63 o 
   1  17   6      647.36      653.91    106.03 o 
   2  17   6        1.51      -11.46     33.57 o 
   3  17   6     1112.81     1256.80    115.62 o 
   4  17   6        7.31       -1.20     15.85 o 
   5  17   6     2150.08     2068.32     89.62 o 
   6  17   6       67.40       28.90    136.66 o 
   7  17   6       56.91       28.63     89.69 o 
   8  17   6      469.43      446.28     93.06 o 
  -9  18   6      178.54      177.44    128.72 o 
  -8  18   6       35.52       37.29     89.14 o 
  -7  18   6       22.27       70.75     66.15 o 
  -6  18   6     1183.49     1130.45     79.43 o 
  -5  18   6        6.67        2.46     10.06 o 
  -4  18   6     1496.76     1444.51     72.05 o 
  -3  18   6       86.45       67.59     80.14 o 
  -2  18   6      650.88      618.21    116.69 o 
  -1  18   6       48.05       17.32    186.62 o 
   0  18   6     3204.42     3559.41    145.59 o 
   1  18   6      224.16      155.32    122.55 o 
   2  18   6      147.31      182.89    120.69 o 
   3  18   6      604.76      705.93    207.60 o 
   4  18   6      965.28      991.73     96.42 o 
   5  18   6      273.18      199.59    101.25 o 
   6  18   6      598.14      527.03     91.85 o 
   7  18   6        3.16        8.87     75.49 o 
  -8  19   6      951.46      916.30    127.44 o 
  -7  19   6       23.43       43.40    101.85 o 
  -6  19   6      578.49      556.63     91.47 o 
  -5  19   6     1771.86     1818.74     86.74 o 
  -4  19   6      539.01      543.40    100.44 o 
  -3  19   6       39.93      -10.52     39.56 o 
  -2  19   6       17.04        8.13     83.12 o 
  -1  19   6     1726.01     1719.03    134.14 o 
   0  19   6        8.16       30.25    126.95 o 
   1  19   6     1795.75     1965.62     98.53 o 
   2  19   6      250.00      132.87    107.85 o 
   3  19   6     1009.60     1130.88    104.81 o 
   4  19   6      142.78      129.98    115.26 o 
   5  19   6     1990.32     2153.52    116.04 o 
   6  19   6       81.90       64.06    103.84 o 
  -7  20   6      230.32      278.80    191.95 o 
  -6  20   6       30.76       24.93    102.06 o 
  -5  20   6      464.46      453.11    124.20 o 
  -4  20   6      461.57      482.54    119.02 o 
  -3  20   6      400.88      325.56    159.85 o 
  -2  20   6       34.45      -10.52    960.15 o 
  -1  20   6     1014.84     1085.90    151.06 o 
   0  20   6     1212.18     1229.76    144.26 o 
   1  20   6        1.59       -4.09    176.73 o 
   2  20   6       93.12       63.44    109.10 o 
   3  20   6      406.78      392.17    128.01 o 
   4  20   6      981.33     1026.62    175.57 o 
  -4  21   6       61.51        9.86     57.01 o 
  -3  21   6       74.68       55.15    180.89 o 
  -2  21   6     1196.01     1170.49    174.63 o 
  -1  21   6       26.22       91.38    188.89 o 
   2  21   6     1342.00     1319.01    182.09 o 
   3  21   6        1.03      -18.52    311.17 o 
 -17   0   7     1933.83     1922.57    158.92 o 
 -15   0   7     4747.83     4927.44    155.72 o 
 -11   0   7    13447.65    13324.01    137.71 o 
  -9   0   7     1031.37      930.46     58.74 o 
  -7   0   7    36434.57    36462.22    783.05 o 
  -5   0   7      729.42      803.30     36.37 o 
  -3   0   7    28719.88    30736.37    149.93 o 
  -1   0   7     2932.17     2972.40     67.37 o 
   1   0   7      230.73      177.80     13.49 o 
   3   0   7     8975.54     7882.94     57.62 o 
   5   0   7      611.88      640.81     21.53 o 
   7   0   7     1653.78     1538.66     40.19 o 
   9   0   7     1177.87     1053.93     69.53 o 
  11   0   7       96.94       44.49     75.66 o 
  13   0   7     1980.03     1814.94    122.55 o 
  15   0   7        3.16       19.58    184.49 o 
 -18   1   7      668.96      643.39    192.35 o 
 -17   1   7       10.27       19.18    646.72 o 
 -16   1   7     2647.11     2697.28     91.95 o 
 -15   1   7      291.53      270.62     77.96 o 
 -14   1   7      713.68      595.83     94.98 o 
 -13   1   7      709.10      734.99     71.60 o 
 -12   1   7    12779.92    13238.06    114.20 o 
 -11   1   7      599.73      570.84     31.90 o 
 -10   1   7     3781.72     3711.68     50.83 o 
  -9   1   7     1289.93     1377.66     31.41 o 
  -8   1   7    12251.78    12349.92     81.60 o 
  -7   1   7      230.67      202.94     14.86 o 
  -6   1   7     5703.84     5569.93     91.03 o 
  -5   1   7     2414.17     2259.04     32.03 o 
  -4   1   7        2.22        5.74      6.07 o 
  -3   1   7      108.76      114.36      8.33 o 
  -2   1   7    18567.41    17687.58    118.41 o 
  -1   1   7     7082.94     7511.25     38.12 o 
   0   1   7       27.90       46.59      9.38 o 
   1   1   7       41.80       37.53      9.71 o 
   2   1   7    11891.02    11261.71     74.87 o 
   3   1   7     1191.45     1041.89     15.52 o 
   4   1   7     4462.89     4350.04     33.35 o 
   5   1   7      176.37      195.65     15.16 o 
   6   1   7        3.98        3.94      6.63 o 
   7   1   7      134.19       87.04     23.13 o 
   8   1   7     4360.46     4233.65     70.37 o 
   9   1   7      226.80      196.55     54.49 o 
  10   1   7      214.56      162.28     57.55 o 
  11   1   7       54.26       79.26     64.69 o 
  12   1   7     1059.85     1056.81     79.24 o 
  13   1   7      202.52      218.44     86.36 o 
  14   1   7      104.59       97.74     98.47 o 
  15   1   7      299.76      307.20    116.82 o 
 -17   2   7     2608.56     2539.18    150.79 o 
 -16   2   7       51.35      122.42    139.07 o 
 -15   2   7      921.53      887.95    117.22 o 
 -14   2   7     1330.07     1349.12     94.58 o 
 -13   2   7     1888.55     1760.92     60.55 o 
 -12   2   7        7.10       -4.36     20.26 o 
 -11   2   7     4181.83     4293.31     56.70 o 
 -10   2   7      755.79      786.67     27.26 o 
  -9   2   7      281.14      229.52     24.94 o 
  -8   2   7     1653.89     1643.85     25.93 o 
  -7   2   7     9309.12     9394.12     54.66 o 
  -6   2   7     4805.59     4902.10     48.16 o 
  -5   2   7     1919.30     1879.29     29.38 o 
  -4   2   7     2878.69     2807.36     34.09 o 
  -3   2   7     9987.07    10420.68     62.25 o 
  -2   2   7     2521.74     2638.54     22.30 o 
  -1   2   7    13044.04    13145.92     85.62 o 
   0   2   7     4170.16     4053.55     29.64 o 
   1   2   7     1323.03     1289.20     18.17 o 
   2   2   7      910.84      977.73     20.77 o 
   3   2   7    13158.17    12822.37     64.79 o 
   4   2   7     3870.10     3978.53     38.76 o 
   5   2   7       45.56       63.27     12.41 o 
   6   2   7       58.05       30.70     15.31 o 
   7   2   7     4675.18     4974.38     94.77 o 
   8   2   7     1389.95     1328.29     38.16 o 
   9   2   7       42.31       33.09     39.28 o 
  10   2   7      376.30      370.28     56.27 o 
  11   2   7      605.61      579.47     71.47 o 
  12   2   7      663.28      580.61     74.80 o 
  13   2   7     1158.88     1156.45     87.87 o 
  14   2   7      698.17      580.83    104.49 o 
  15   2   7      799.81      771.46    121.93 o 
 -17   3   7      120.40      136.54    151.59 o 
 -16   3   7      230.05      186.36    135.60 o 
 -15   3   7      651.42      614.61    111.63 o 
 -14   3   7      135.04      137.03     67.85 o 
 -13   3   7      297.73      240.25     63.03 o 
 -12   3   7      515.34      485.25     52.67 o 
 -11   3   7      890.63      861.89     41.56 o 
 -10   3   7      147.72      154.26     28.07 o 
  -9   3   7     1704.50     1706.13     28.64 o 
  -8   3   7      321.47      297.16     19.43 o 
  -7   3   7      492.64      493.72     19.97 o 
  -6   3   7     3627.12     3691.30     44.53 o 
  -5   3   7     3710.49     3583.25     51.85 o 
  -4   3   7     1224.65     1320.84     29.17 o 
  -3   3   7      103.45       93.45     10.43 o 
  -2   3   7     9307.19     9356.57     42.52 o 
  -1   3   7    20541.36    20870.28     85.69 o 
   0   3   7     4107.62     4067.32     30.61 o 
   1   3   7     2879.61     2754.65     26.30 o 
   2   3   7     2429.21     2338.92     25.19 o 
   3   3   7     4155.74     4030.47     38.28 o 
   4   3   7      880.30      851.05     22.79 o 
   5   3   7     5294.42     5272.97     64.73 o 
   6   3   7      171.59      137.02     23.11 o 
   7   3   7     1594.37     1567.28     39.73 o 
   8   3   7     2286.23     2351.43     49.67 o 
   9   3   7     8325.43     8425.40    100.89 o 
  10   3   7      716.86      523.62     60.25 o 
  11   3   7      895.80      762.03     66.94 o 
  12   3   7      745.55      685.59     76.57 o 
  13   3   7     1985.10     2044.63    137.87 o 
  14   3   7       26.67       -4.24     68.82 o 
  15   3   7     1574.55     1477.99    124.05 o 
 -17   4   7      190.59      193.02    135.87 o 
 -16   4   7      616.52      593.57    134.54 o 
 -15   4   7        4.54       -8.13    119.89 o 
 -14   4   7     1229.09     1199.79    103.77 o 
 -13   4   7      186.82      179.83     96.57 o 
 -12   4   7      715.96      627.97     53.92 o 
 -11   4   7        3.62        4.86     35.85 o 
 -10   4   7      262.25      297.09     28.84 o 
  -9   4   7      307.75      280.73     23.37 o 
  -8   4   7      320.72      298.33     23.18 o 
  -7   4   7      523.41      510.29     27.36 o 
  -6   4   7     2706.46     2770.37     36.71 o 
  -5   4   7       17.86       18.37     17.50 o 
  -4   4   7     2966.65     2809.38     34.17 o 
  -3   4   7     1212.09     1161.99     17.97 o 
  -2   4   7     4583.73     4847.43     46.03 o 
  -1   4   7      403.83      358.45     12.24 o 
   0   4   7     2753.40     2476.51     25.13 o 
   1   4   7      228.42      250.56     12.32 o 
   2   4   7     9155.64     9236.57     78.53 o 
   3   4   7     2605.61     2621.51     30.74 o 
   4   4   7    15702.40    15751.18     88.77 o 
   5   4   7       86.69       64.62     19.73 o 
   6   4   7     7346.61     7492.94     67.85 o 
   7   4   7      473.09      352.33     33.25 o 
   8   4   7     4650.64     4691.38     83.89 o 
   9   4   7        3.47       22.56     36.82 o 
  10   4   7     6622.99     6916.36     91.68 o 
  11   4   7       18.36       13.35     72.46 o 
  12   4   7       48.64       42.55     66.65 o 
  13   4   7       55.04       44.71     98.64 o 
  14   4   7     6314.79     6791.92    142.39 o 
  15   4   7      308.80      277.25    120.42 o 
 -17   5   7        4.24      -31.30    137.87 o 
 -16   5   7      321.25      310.09    101.46 o 
 -15   5   7      261.06      226.53     87.40 o 
 -14   5   7      259.08      194.10     73.82 o 
 -13   5   7      938.27      832.26     64.24 o 
 -12   5   7      107.36       67.69     54.77 o 
 -11   5   7     1859.52     1719.49     71.13 o 
 -10   5   7       54.61       30.87     45.11 o 
  -9   5   7     3075.67     3139.52     38.69 o 
  -8   5   7      987.55     1012.48     28.91 o 
  -7   5   7     4915.69     5233.05     51.40 o 
  -6   5   7        3.22        9.88     19.81 o 
  -5   5   7     3589.22     3746.01     67.50 o 
  -4   5   7      325.29      340.71     18.70 o 
  -3   5   7     2257.12     2103.27     29.66 o 
  -2   5   7      497.00      518.15     16.52 o 
  -1   5   7    12026.18    11939.68     53.93 o 
   0   5   7     5067.17     5236.70     37.01 o 
   1   5   7     7774.54     7834.11     37.50 o 
   2   5   7     1350.24     1485.88     23.87 o 
   3   5   7     3053.84     2850.62     32.76 o 
   4   5   7     1454.59     1432.02     30.10 o 
   5   5   7     6860.09     6799.85     75.14 o 
   6   5   7      433.42      425.79     25.89 o 
   7   5   7      872.20      757.50     37.01 o 
   8   5   7        8.26       23.36     24.55 o 
   9   5   7    16116.28    16520.00    136.33 o 
  10   5   7        0.06       -0.43     20.45 o 
  11   5   7      309.61      274.49     72.71 o 
  12   5   7      287.16      282.06     82.08 o 
  13   5   7     3403.23     3569.81    172.97 o 
  14   5   7       78.25       89.07     80.70 o 
  15   5   7     1772.44     1637.34    127.56 o 
 -16   6   7       26.94        2.82     22.05 o 
 -15   6   7       69.12       79.06     72.85 o 
 -14   6   7     1635.74     1646.05     78.72 o 
 -13   6   7       98.29       88.00     74.78 o 
 -12   6   7       93.05       37.49     57.39 o 
 -11   6   7      128.71      111.37     53.83 o 
 -10   6   7      115.58      111.77     47.33 o 
  -9   6   7       22.44       22.06     43.07 o 
  -8   6   7     1324.31     1270.22     33.68 o 
  -7   6   7       25.32       22.94     26.27 o 
  -6   6   7     5432.41     5425.30     77.60 o 
  -5   6   7     2613.66     2653.90     39.09 o 
  -4   6   7     2130.75     2086.95     30.34 o 
  -3   6   7      137.28      154.53     19.19 o 
  -2   6   7     1949.01     1845.53     54.62 o 
  -1   6   7    11689.30    11899.10     59.35 o 
   0   6   7     2697.59     2575.87     24.08 o 
   1   6   7      434.61      393.66     12.66 o 
   2   6   7     2563.91     2686.28     32.37 o 
   3   6   7     3760.70     3740.32     38.31 o 
   4   6   7     5438.11     5409.94     56.58 o 
   5   6   7      591.96      676.49     24.59 o 
   6   6   7      781.16      838.15     27.62 o 
   7   6   7      900.26      898.24     36.11 o 
   8   6   7     1297.57     1220.57     42.19 o 
   9   6   7      993.09     1022.00     50.18 o 
  10   6   7     1152.77     1196.01     61.52 o 
  11   6   7      806.60      792.58     57.25 o 
  12   6   7      243.28      210.16     68.50 o 
  13   6   7      931.58      886.53     97.29 o 
  14   6   7     3730.58     3893.28    115.22 o 
  15   6   7       70.29       12.12    840.67 o 
 -16   7   7     2340.71     2373.64     88.86 o 
 -15   7   7        0.91      -29.51    100.51 o 
 -14   7   7       48.03       57.87     71.94 o 
 -13   7   7     1789.98     1741.19     60.02 o 
 -12   7   7     3584.39     3773.20     94.79 o 
 -11   7   7     1877.18     1793.76     65.55 o 
 -10   7   7      241.77      182.55     41.31 o 
  -9   7   7     2430.92     2569.90     70.40 o 
  -8   7   7     1308.36     1299.28     50.01 o 
  -7   7   7     1882.20     1898.98     63.14 o 
  -6   7   7     6577.53     6386.41     99.95 o 
  -5   7   7     2901.01     2899.33     66.13 o 
  -4   7   7     1235.67     1192.04     23.34 o 
  -3   7   7     1721.75     1798.87     28.33 o 
  -2   7   7    16764.16    17224.16    124.36 o 
  -1   7   7    16085.29    16503.37     71.82 o 
   0   7   7      342.20      371.82     17.27 o 
   1   7   7      552.83      578.11     14.41 o 
   2   7   7     8471.29     8719.50     95.84 o 
   3   7   7     9362.59     8757.83     83.22 o 
   4   7   7     2921.09     2833.37     34.87 o 
   5   7   7      323.38      259.40     26.38 o 
   6   7   7     1742.11     1697.10     37.21 o 
   7   7   7       98.28       62.10     40.61 o 
   8   7   7     1310.05     1353.30     44.96 o 
   9   7   7     1310.79     1171.94     63.08 o 
  10   7   7       12.70        0.43     40.50 o 
  11   7   7      368.61      341.10     62.40 o 
  12   7   7     1553.68     1503.72     69.08 o 
  13   7   7      155.14      126.46    111.23 o 
  14   7   7      400.40      357.65    121.17 o 
 -16   8   7        2.54       27.11     84.10 o 
 -15   8   7     1895.96     1883.35     82.66 o 
 -14   8   7      122.22       78.12     76.43 o 
 -13   8   7     1999.26     1976.51     63.41 o 
 -12   8   7       27.24       31.90     53.79 o 
 -11   8   7     6105.66     6275.61     96.42 o 
 -10   8   7        7.41        1.10     11.86 o 
  -9   8   7        0.84       -4.32     14.99 o 
  -8   8   7     1656.31     1541.44     45.73 o 
  -7   8   7     9771.03    10154.14    102.87 o 
  -6   8   7     1196.45     1208.54     38.04 o 
  -5   8   7      444.91      411.32     24.69 o 
  -4   8   7     1427.91     1256.11     42.18 o 
  -3   8   7     4067.35     3965.09     56.09 o 
  -2   8   7     2457.27     2556.57     37.91 o 
  -1   8   7     7058.49     7395.59     59.76 o 
   0   8   7      881.00      885.70     21.78 o 
   1   8   7      678.45      737.23     18.01 o 
   2   8   7      430.24      352.98     19.63 o 
   3   8   7     7387.26     7128.02     55.09 o 
   4   8   7     4842.02     4598.01     76.09 o 
   5   8   7      362.50      288.19     28.08 o 
   6   8   7       95.04       50.98     33.33 o 
   7   8   7     1045.93     1055.09     42.58 o 
   8   8   7       73.84       52.40     40.42 o 
   9   8   7     1024.98      854.29     50.55 o 
  10   8   7       14.45       26.79     67.32 o 
  11   8   7      174.97      175.18     56.40 o 
  12   8   7     1414.38     1429.04     64.12 o 
  13   8   7      679.01      568.52     86.82 o 
  14   8   7      225.37      168.15    123.60 o 
 -16   9   7     3458.50     3721.79    176.37 o 
 -15   9   7      116.03      155.49     93.03 o 
 -14   9   7      256.56      208.79     73.61 o 
 -13   9   7       15.74       13.03     55.07 o 
 -12   9   7     7207.33     7557.33    112.69 o 
 -11   9   7      321.53      214.88     53.63 o 
 -10   9   7     2600.62     2515.16     62.64 o 
  -9   9   7        0.55        0.33     13.61 o 
  -8   9   7     7865.88     8271.22     99.59 o 
  -7   9   7        0.02        6.82     23.76 o 
  -6   9   7     9991.24    10423.10    102.82 o 
  -5   9   7     2275.15     2148.61     41.04 o 
  -4   9   7     1119.69     1111.44     30.04 o 
  -3   9   7      679.66      678.78     24.17 o 
  -2   9   7    14918.41    15542.07    180.08 o 
  -1   9   7        0.46       11.47     19.10 o 
   0   9   7        6.94        9.23     19.87 o 
   1   9   7       61.26       87.43     20.55 o 
   2   9   7     2197.84     2042.48     35.22 o 
   3   9   7     1131.93     1051.50     24.81 o 
   4   9   7     2367.97     2299.71     46.87 o 
   5   9   7      112.55       75.50     31.34 o 
   6   9   7      539.06      524.53     32.25 o 
   7   9   7      662.37      640.78     45.25 o 
   8   9   7     2739.80     2670.57     75.44 o 
   9   9   7      431.53      342.72     55.28 o 
  10   9   7      233.01      238.25     59.88 o 
  11   9   7       83.22       71.49     70.61 o 
  12   9   7      894.59      814.80     67.29 o 
  13   9   7        0.25      -15.02     76.50 o 
  14   9   7      200.19      210.87    192.22 o 
 -15  10   7      697.46      720.31     93.39 o 
 -14  10   7      407.07      406.14     82.54 o 
 -13  10   7      978.87      842.16     72.01 o 
 -12  10   7       36.45       34.10     46.28 o 
 -11  10   7     3899.89     3980.36    108.32 o 
 -10  10   7     1682.84     1722.19     67.02 o 
  -9  10   7      373.36      293.34     44.79 o 
  -8  10   7       42.70       14.43     29.07 o 
  -7  10   7     9362.85     9892.92    107.54 o 
  -6  10   7     1465.61     1367.22     36.50 o 
  -5  10   7     1976.18     2069.23     48.51 o 
  -4  10   7      523.11      440.31     26.41 o 
  -3  10   7     4901.89     5005.75     58.00 o 
  -2  10   7     1442.92     1493.47     32.90 o 
  -1  10   7     4785.96     5008.49     72.97 o 
   0  10   7     5053.66     4804.86     50.97 o 
   1  10   7       58.99       61.84     21.16 o 
   2  10   7     1655.60     1651.86     37.19 o 
   3  10   7     6415.63     6342.00     84.37 o 
   4  10   7       69.81       71.58     29.20 o 
   5  10   7       32.01       32.52     28.36 o 
   6  10   7       96.53       77.62     36.83 o 
   7  10   7     1941.61     1955.28     55.81 o 
   8  10   7        2.93        5.38     46.56 o 
   9  10   7      686.37      597.39     60.56 o 
  10  10   7      371.34      285.85     67.93 o 
  11  10   7      229.07      187.61     60.64 o 
  12  10   7      129.17      152.36     69.72 o 
  13  10   7      906.03      837.34     96.36 o 
 -15  11   7      739.25      665.90    178.90 o 
 -14  11   7       85.60       94.33     90.98 o 
 -13  11   7      164.94      160.10     71.46 o 
 -12  11   7     1790.22     1680.51     84.75 o 
 -11  11   7      558.57      531.85     61.39 o 
 -10  11   7      181.48      143.85     54.56 o 
  -9  11   7      492.45      449.56     50.49 o 
  -8  11   7      448.15      427.91     44.88 o 
  -7  11   7       54.10       35.46     51.94 o 
  -6  11   7     4786.20     4814.03     65.29 o 
  -5  11   7     2383.83     2308.38     45.31 o 
  -4  11   7      440.44      415.05     29.88 o 
  -3  11   7       13.54       -3.06     36.62 o 
  -2  11   7     6124.14     6276.68     85.16 o 
  -1  11   7      831.24      804.34     27.49 o 
   0  11   7       60.44       62.44     25.32 o 
   1  11   7     1810.99     1886.66     41.50 o 
   2  11   7     4028.79     3904.86     56.33 o 
   3  11   7      773.77      759.28     75.33 o 
   4  11   7     2338.93     2319.35     51.18 o 
   5  11   7     2719.26     2682.53     78.65 o 
   6  11   7      434.75      371.30     49.47 o 
   7  11   7      208.60      175.56     54.58 o 
   8  11   7     5082.30     5447.70     93.05 o 
   9  11   7      550.32      575.45     65.55 o 
  10  11   7      337.40      299.62     58.35 o 
  11  11   7     1047.65      966.42     68.32 o 
  12  11   7     1193.77     1135.72     77.96 o 
  13  11   7      142.30       78.59    101.24 o 
 -14  12   7      741.27      704.23     95.21 o 
 -13  12   7      184.53      143.29     73.85 o 
 -12  12   7        8.00       -5.85     55.87 o 
 -11  12   7       10.07       48.30     53.66 o 
 -10  12   7     2528.49     2511.81     68.64 o 
  -9  12   7      599.04      487.83     54.60 o 
  -8  12   7      176.22      130.92     52.70 o 
  -7  12   7      673.43      701.34     46.72 o 
  -6  12   7      403.17      368.27     36.94 o 
  -5  12   7     1079.34      985.64     34.03 o 
  -4  12   7     2308.10     2294.64     51.93 o 
  -3  12   7        6.34       -0.43      4.11 o 
  -2  12   7      121.42      104.42     30.59 o 
  -1  12   7     1907.07     1894.62     45.82 o 
   0  12   7     4209.86     4242.77     90.65 o 
   1  12   7      282.86      246.69     35.23 o 
   2  12   7      220.66      207.60     42.52 o 
   3  12   7     2090.64     2048.72     94.04 o 
   4  12   7     4583.46     4666.82     96.78 o 
   5  12   7       37.21       19.23     55.76 o 
   6  12   7     2692.00     2632.29     89.64 o 
   7  12   7     1025.43      899.81     57.10 o 
   8  12   7     1679.74     1570.72     62.75 o 
   9  12   7      490.47      464.48     70.70 o 
  10  12   7     2991.98     2912.72     67.92 o 
  11  12   7       12.35        5.99     29.36 o 
  12  12   7      169.26      249.15     83.03 o 
  13  12   7      349.69      245.50    192.62 o 
 -13  13   7      109.25      104.80     92.49 o 
 -12  13   7      580.65      620.77     81.41 o 
 -11  13   7     1017.01     1053.39     72.70 o 
 -10  13   7      137.34      118.68     66.98 o 
  -9  13   7      936.75      946.36     59.21 o 
  -8  13   7       79.27       82.42     55.49 o 
  -7  13   7      411.07      438.52     51.35 o 
  -6  13   7        3.96       10.58     43.39 o 
  -5  13   7      597.16      589.27     38.62 o 
  -4  13   7      783.90      726.09     41.33 o 
  -3  13   7      711.05      593.82     34.57 o 
  -2  13   7      366.38      371.62     38.68 o 
  -1  13   7      547.02      524.77     33.29 o 
   0  13   7      212.13      172.28     37.94 o 
   1  13   7     4566.67     4666.60     69.16 o 
   2  13   7      266.72      209.53     78.33 o 
   3  13   7      669.81      611.95     76.46 o 
   4  13   7        0.04        2.61     57.07 o 
   5  13   7     6188.78     6330.47    119.80 o 
   6  13   7        7.49       -5.01     28.07 o 
   7  13   7      157.08       65.39     77.10 o 
   8  13   7        2.85       65.12    104.44 o 
   9  13   7     6054.73     6413.56    136.53 o 
  10  13   7       37.06       49.97     82.00 o 
  11  13   7      984.64      972.69     80.28 o 
  12  13   7       33.18       42.18     87.81 o 
 -13  14   7        2.65       19.85    538.15 o 
 -12  14   7       79.81       47.16    114.18 o 
 -11  14   7      318.88      291.58     77.42 o 
 -10  14   7      990.92      993.40     71.73 o 
  -9  14   7      147.58      114.61     64.25 o 
  -8  14   7      432.59      418.42     60.42 o 
  -7  14   7       10.34       37.07     53.59 o 
  -6  14   7     1678.31     1791.54     48.66 o 
  -5  14   7      646.23      565.83     42.89 o 
  -4  14   7     2049.04     2142.09     47.06 o 
  -3  14   7       62.25       41.66     39.43 o 
  -2  14   7      307.38      286.59     37.46 o 
  -1  14   7      464.00      460.22     42.47 o 
   0  14   7     1475.71     1507.14     56.91 o 
   1  14   7      706.35      707.99     82.85 o 
   2  14   7      385.88      340.08     82.19 o 
   3  14   7      642.91      705.99     88.58 o 
   4  14   7     3282.06     3454.71    131.08 o 
   5  14   7      443.53      338.14     70.87 o 
   6  14   7     1783.71     1832.97     76.53 o 
   7  14   7     1100.94     1124.40     82.87 o 
   8  14   7     1380.38     1320.62     95.38 o 
   9  14   7      205.13      209.26     75.39 o 
  10  14   7     3132.27     3394.42     90.40 o 
  11  14   7      474.06      506.44    118.76 o 
 -12  15   7      378.51      308.09     91.61 o 
 -11  15   7      363.64      352.72     84.64 o 
 -10  15   7      345.15      268.16     78.87 o 
  -9  15   7     1535.62     1657.96     73.28 o 
  -8  15   7       63.13       26.16     66.20 o 
  -7  15   7      401.02      318.14     53.07 o 
  -6  15   7     1897.04     1955.58     50.44 o 
  -5  15   7     1060.30     1100.53     45.53 o 
  -4  15   7      413.54      327.67     44.57 o 
  -3  15   7       58.81       46.41     49.26 o 
  -2  15   7      372.69      312.04     48.26 o 
  -1  15   7     2947.67     3143.89     81.35 o 
   0  15   7      781.60      775.66     87.52 o 
   1  15   7      216.57      137.87     89.38 o 
   2  15   7     1129.05     1239.89     93.38 o 
   3  15   7      768.24      584.24     95.78 o 
   4  15   7     2408.24     2465.79    118.69 o 
   5  15   7      997.41      884.00     80.09 o 
   6  15   7     1326.84     1377.09     85.80 o 
   7  15   7      286.67      267.12     91.92 o 
   8  15   7     1438.34     1449.92     79.27 o 
   9  15   7     1072.15      977.09     90.07 o 
  10  15   7       36.54       11.00     50.95 o 
 -11  16   7     2220.67     2471.41    109.57 o 
 -10  16   7      359.65      389.93     85.77 o 
  -9  16   7      400.89      353.14     80.74 o 
  -8  16   7      364.98      309.72     75.72 o 
  -7  16   7     2871.82     2870.93     71.77 o 
  -6  16   7     1389.61     1392.58     55.10 o 
  -5  16   7      677.90      611.38     62.14 o 
  -4  16   7      467.34      414.01     60.49 o 
  -3  16   7     1493.96     1589.85     56.10 o 
  -2  16   7      571.70      629.04     69.68 o 
  -1  16   7     2537.64     2597.40     78.02 o 
   0  16   7      241.07      231.11     93.51 o 
   1  16   7     1355.62     1517.36    100.04 o 
   2  16   7       55.11       32.64    106.30 o 
   3  16   7      961.18      844.26    108.16 o 
   4  16   7     1317.72     1410.52    113.63 o 
   5  16   7       99.31       62.56     89.10 o 
   6  16   7      246.94      229.42     96.46 o 
   7  16   7     1715.73     1732.79     81.41 o 
   8  16   7      307.87      275.49     91.41 o 
   9  16   7      334.13      297.41    101.33 o 
 -11  17   7        8.42      -16.25    123.22 o 
 -10  17   7     1370.83     1417.87     98.66 o 
  -9  17   7       59.19       82.78     94.94 o 
  -8  17   7     1872.63     2041.26    104.62 o 
  -7  17   7        6.31       36.07     74.39 o 
  -6  17   7     3585.19     3926.18     85.15 o 
  -5  17   7       29.28       74.14     64.85 o 
  -4  17   7     1349.62     1340.80     66.03 o 
  -3  17   7      201.07      166.40     79.16 o 
  -2  17   7     3091.13     3277.88     91.53 o 
  -1  17   7      249.43      207.27    105.37 o 
   0  17   7       41.55       24.11    311.30 o 
   1  17   7        2.26       25.84     96.18 o 
   2  17   7     1518.08     1476.86    114.82 o 
   3  17   7      104.66       42.23    107.90 o 
   4  17   7      768.53      605.29    130.68 o 
   5  17   7       59.58       78.52     68.66 o 
   6  17   7      670.36      710.67     84.95 o 
   7  17   7      145.63      152.64     88.47 o 
   8  17   7      327.55      350.43     96.78 o 
  -9  18   7      217.05      212.10    127.32 o 
  -8  18   7       17.81       53.46    121.81 o 
  -7  18   7     2740.66     2807.97     86.30 o 
  -6  18   7      244.95      231.91     83.07 o 
  -5  18   7      398.61      371.56     79.38 o 
  -4  18   7       21.35       33.60     86.03 o 
  -3  18   7     2084.88     2242.29     88.76 o 
  -2  18   7       42.61        8.39    116.42 o 
  -1  18   7     1363.66     1288.77    120.82 o 
   0  18   7      572.24      512.85    117.75 o 
   1  18   7      412.19      345.54    120.15 o 
   2  18   7      709.40      678.55    134.54 o 
   3  18   7     1522.50     1349.65    135.20 o 
   4  18   7        7.50       17.32     69.13 o 
   5  18   7      165.57      156.43     91.49 o 
   6  18   7        0.11       -5.79     46.51 o 
  -8  19   7     1098.96     1271.46    191.55 o 
  -7  19   7       22.14       12.88     67.30 o 
  -6  19   7     1147.82     1097.49     93.24 o 
  -5  19   7     2222.34     2222.77    129.41 o 
  -4  19   7      190.19      204.23    109.82 o 
  -3  19   7       50.89       36.76    134.01 o 
  -2  19   7     1481.63     1329.27    135.20 o 
  -1  19   7      850.42      828.94    140.80 o 
   0  19   7      362.49      309.17    139.87 o 
   1  19   7      185.42      156.78    137.20 o 
   2  19   7     1893.32     1877.81    146.93 o 
   3  19   7      547.07      528.62    111.72 o 
   4  19   7     1010.03      956.72    113.31 o 
   5  19   7      512.79      507.77    127.16 o 
  -6  20   7       55.07       41.44    141.92 o 
  -5  20   7      376.41      365.69    125.51 o 
  -4  20   7      917.13      971.61    171.97 o 
  -3  20   7       65.18       37.83    196.35 o 
  -2  20   7       13.84       -3.60    160.78 o 
  -1  20   7      610.05      726.77    154.52 o 
   0  20   7     1836.23     2093.74    152.26 o 
   1  20   7       24.42       26.07     83.95 o 
   2  20   7       87.74        7.89     82.26 o 
   3  20   7      941.80     1077.64    177.83 o 
   2  21   7       29.90       92.05    225.79 o 
 -16   0   8       15.03       26.37    171.70 o 
 -14   0   8     1225.14     1160.76     99.24 o 
 -12   0   8       58.42       30.18     60.14 o 
 -10   0   8     2020.33     2093.71     56.79 o 
  -8   0   8    10511.20    10800.17    230.65 o 
  -6   0   8     5987.62     6127.42     79.50 o 
  -4   0   8    16623.40    17449.70    123.71 o 
  -2   0   8      457.87      513.07     19.74 o 
   0   0   8     8769.40     9112.66     66.74 o 
   2   0   8       17.62       28.80     16.22 o 
   4   0   8    23206.47    22778.02    153.82 o 
   6   0   8      246.45      248.74     29.18 o 
   8   0   8     3275.65     3336.29    110.16 o 
  10   0   8     1630.46     1487.65     92.84 o 
  12   0   8        0.13       19.58     63.14 o 
  14   0   8     3083.67     3045.50    151.59 o 
 -18   1   8       53.10      103.37    182.63 o 
 -17   1   8       18.55       58.74    193.28 o 
 -16   1   8      258.28      273.68     93.42 o 
 -15   1   8      249.62      241.93     81.09 o 
 -14   1   8       75.02       47.68     86.02 o 
 -13   1   8     1610.96     1725.64     53.46 o 
 -12   1   8      793.84      799.05     37.03 o 
 -11   1   8     2378.69     2401.96     45.18 o 
 -10   1   8     1934.80     1818.59     38.22 o 
  -9   1   8     2975.06     3309.90     49.74 o 
  -8   1   8     4594.09     4492.94     82.86 o 
  -7   1   8      927.27      798.06     17.10 o 
  -6   1   8     1835.70     1809.62     31.88 o 
  -5   1   8     3262.33     3179.29     39.59 o 
  -4   1   8     2538.40     2336.14     46.27 o 
  -3   1   8     6361.22     6369.65     81.41 o 
  -2   1   8    10748.66    10524.34     58.74 o 
  -1   1   8    16670.13    16687.05     90.37 o 
   0   1   8     1108.61     1016.30     16.69 o 
   1   1   8     4345.84     4405.08     33.36 o 
   2   1   8     2671.73     2824.07     30.64 o 
   3   1   8     4963.75     4733.43     39.34 o 
   4   1   8      133.66      151.27     16.29 o 
   5   1   8     2642.61     2588.85     33.17 o 
   6   1   8       39.29       30.84     25.49 o 
   7   1   8       48.56       48.40     29.00 o 
   8   1   8      394.64      336.59     48.35 o 
   9   1   8     6220.68     6583.42    112.69 o 
  10   1   8       80.89       65.51    107.73 o 
  11   1   8      862.78      791.02     70.55 o 
  12   1   8       86.45       61.47     82.56 o 
  13   1   8     1567.99     1486.49     95.30 o 
  15   1   8     1681.59     1624.36    127.77 o 
 -17   2   8      354.85      323.96    142.66 o 
 -16   2   8      729.88      649.91    133.61 o 
 -15   2   8     1693.12     1732.85     85.08 o 
 -14   2   8      972.43      950.01     58.10 o 
 -13   2   8      943.70      918.69     50.78 o 
 -12   2   8      904.07      844.75     44.31 o 
 -11   2   8     2578.98     2473.95     45.36 o 
 -10   2   8      385.84      339.05     29.68 o 
  -9   2   8       19.51       11.00     20.55 o 
  -8   2   8     1991.38     2063.84     36.91 o 
  -7   2   8    14266.80    14655.66     99.89 o 
  -6   2   8     3589.76     3440.67     54.40 o 
  -5   2   8     3150.36     3231.38     84.79 o 
  -4   2   8     4633.51     4834.59     46.85 o 
  -3   2   8    11963.76    12409.58    108.32 o 
  -2   2   8     1960.93     2010.90     21.35 o 
  -1   2   8     1653.19     1657.82     24.15 o 
   0   2   8     4705.92     4688.86     34.00 o 
   1   2   8     1475.85     1398.69     20.15 o 
   2   2   8     3162.78     3201.90     37.74 o 
   3   2   8     7686.38     8053.31     65.09 o 
   4   2   8     7810.76     7999.28     58.37 o 
   5   2   8      616.74      590.23     21.74 o 
   6   2   8     4400.92     4506.48     61.92 o 
   7   2   8     1649.76     1600.89     48.57 o 
   8   2   8      400.30      353.30     37.66 o 
   9   2   8        2.93      -27.78     31.55 o 
  10   2   8     3225.14     3174.11    141.73 o 
  11   2   8       20.52        0.13      5.06 o 
  12   2   8       86.76       26.24     83.39 o 
  13   2   8      275.47      170.83     92.62 o 
  14   2   8     5429.85     5853.30    136.28 o 
  15   2   8       41.01       25.46    131.91 o 
 -17   3   8      583.19      502.99    153.45 o 
 -16   3   8     1559.58     1620.32    134.27 o 
 -15   3   8      130.21       67.27    114.42 o 
 -14   3   8       32.51        5.46     47.45 o 
 -13   3   8        7.79       -5.13     35.24 o 
 -12   3   8     6097.48     6613.42    175.50 o 
 -11   3   8      394.95      357.98     34.21 o 
 -10   3   8     2209.97     2249.55     41.56 o 
  -9   3   8        2.58        6.69     11.69 o 
  -8   3   8     7722.07     7882.72    101.69 o 
  -7   3   8      244.20      215.04     21.00 o 
  -6   3   8     4220.28     4064.88     46.16 o 
  -5   3   8      279.45      255.13     18.02 o 
  -4   3   8      580.94      635.49     19.11 o 
  -3   3   8     1113.79     1221.46     18.19 o 
  -2   3   8     6769.39     6568.14     38.19 o 
  -1   3   8     1069.12      967.69     16.71 o 
   0   3   8     1233.63     1192.26     18.74 o 
   1   3   8      997.32      909.18     17.18 o 
   2   3   8     6810.18     6780.24     56.92 o 
   3   3   8       10.58        1.26      4.23 o 
   4   3   8     1658.72     1702.57     38.88 o 
   5   3   8      560.59      569.22     22.80 o 
   6   3   8      743.39      778.45     26.06 o 
   7   3   8     3188.24     3197.76     55.13 o 
   8   3   8     5839.49     5904.28    102.08 o 
   9   3   8     2807.56     2809.69     77.71 o 
  10   3   8      174.43      125.00     65.82 o 
  11   3   8      616.61      608.38     73.55 o 
  12   3   8     1818.33     1720.76    108.03 o 
  13   3   8      373.83      333.55     96.08 o 
  14   3   8        8.87       27.56     85.66 o 
  15   3   8      371.80      382.88    127.64 o 
 -17   4   8     4303.18     4306.30    174.37 o 
 -16   4   8      238.31      147.46    126.68 o 
 -15   4   8     1050.88      907.92     89.16 o 
 -14   4   8      401.94      333.67     76.53 o 
 -13   4   8     4556.57     4803.27    104.02 o 
 -12   4   8      271.34      253.39     44.98 o 
 -11   4   8     3163.20     3247.93     61.48 o 
 -10   4   8      163.99      141.57     29.72 o 
  -9   4   8      229.91      189.76     26.82 o 
  -8   4   8      133.49       98.20     23.19 o 
  -7   4   8     9553.87     9642.06    101.23 o 
  -6   4   8       23.26       20.99     18.71 o 
  -5   4   8     3240.63     3343.39     50.18 o 
  -4   4   8      235.40      229.16     11.82 o 
  -3   4   8     3043.63     3111.34     29.50 o 
  -2   4   8       16.37       23.04     14.84 o 
  -1   4   8     3259.53     3107.25     31.01 o 
   0   4   8      317.21      289.65     12.96 o 
   1   4   8        4.77        2.09      1.95 o 
   2   4   8     1979.70     1895.29     25.03 o 
   3   4   8    14681.79    14982.98    113.17 o 
   4   4   8       96.32       91.83     21.15 o 
   5   4   8     1940.55     1936.98     40.12 o 
   6   4   8       98.86      107.74     25.57 o 
   7   4   8    10596.93    11171.70    146.26 o 
   8   4   8       13.40       -4.75     30.27 o 
   9   4   8     1403.42     1330.14     44.66 o 
  10   4   8       26.47       19.39     66.67 o 
  11   4   8      308.16      320.13     77.23 o 
  12   4   8      122.83       89.01     87.15 o 
  13   4   8     3925.36     3992.99    111.41 o 
  14   4   8      634.57      620.77    115.71 o 
  15   4   8      236.17      321.56    195.41 o 
 -17   5   8      154.78      182.23    181.56 o 
 -16   5   8     1613.84     1508.43    153.19 o 
 -15   5   8      335.96      269.20     91.44 o 
 -14   5   8       75.77       59.44     55.84 o 
 -13   5   8       10.57      -14.57     25.81 o 
 -12   5   8     7293.75     7580.25    126.32 o 
 -11   5   8      497.84      488.24     52.83 o 
 -10   5   8     1461.63     1512.66     42.08 o 
  -9   5   8       44.37       35.93     25.01 o 
  -8   5   8     6632.26     6986.51     64.10 o 
  -7   5   8      221.51      204.11     22.81 o 
  -6   5   8     3245.39     3148.56     51.30 o 
  -5   5   8       65.97       86.43     13.17 o 
  -4   5   8      347.51      303.52     15.50 o 
  -3   5   8      434.32      418.53     14.55 o 
  -2   5   8    10643.04    10330.44     56.62 o 
  -1   5   8        0.86        9.18      9.05 o 
   0   5   8      922.61      815.48     17.10 o 
   1   5   8     2275.92     2171.14     21.44 o 
   2   5   8    13366.15    13828.65     74.49 o 
   3   5   8       56.36       75.23     18.46 o 
   4   5   8     1952.00     1956.19     36.07 o 
   5   5   8     1344.65     1246.47     30.89 o 
   6   5   8      579.57      473.29     29.13 o 
   7   5   8        1.06       -4.13     33.71 o 
   8   5   8    10007.11    10144.52    111.09 o 
   9   5   8      213.35      210.06     45.33 o 
  10   5   8       61.09       64.93     52.80 o 
  11   5   8       87.02       83.62     76.66 o 
  12   5   8     2920.51     3021.32    252.69 o 
  13   5   8      553.10      566.88     98.62 o 
  14   5   8        0.70        3.22     80.30 o 
 -16   6   8       68.70       75.13    132.43 o 
 -15   6   8     2220.28     2262.72     95.57 o 
 -14   6   8      643.08      438.21     83.77 o 
 -13   6   8     1874.88     1933.92    172.57 o 
 -12   6   8      189.80      155.77     64.52 o 
 -11   6   8     1769.94     1665.19     63.51 o 
 -10   6   8     1122.01     1110.44     50.96 o 
  -9   6   8      193.27      193.12     43.70 o 
  -8   6   8      248.51      186.88     29.79 o 
  -7   6   8     6360.03     6409.38    155.66 o 
  -6   6   8        0.92        3.48     29.67 o 
  -5   6   8      874.52      889.16     25.89 o 
  -4   6   8        4.42       12.33     18.26 o 
  -3   6   8     8121.74     8228.72     97.48 o 
  -2   6   8        4.98        2.24      4.32 o 
  -1   6   8      788.92      672.44     17.74 o 
   0   6   8      641.19      576.96     13.77 o 
   1   6   8       31.74       34.31     13.66 o 
   2   6   8      358.14      272.64     18.64 o 
   3   6   8    11907.75    11895.00     69.92 o 
   4   6   8     1665.65     1638.24     34.89 o 
   5   6   8     1651.18     1499.34     34.78 o 
   6   6   8     3645.35     3540.68     52.06 o 
   7   6   8     1845.51     1820.74     47.85 o 
   8   6   8      589.78      571.96     43.48 o 
   9   6   8      523.62      385.59     46.67 o 
  10   6   8     2586.49     2585.98     63.65 o 
  11   6   8        2.24       21.17    114.72 o 
  12   6   8       66.54       77.18     73.50 o 
  13   6   8     2162.71     2077.81    161.98 o 
  14   6   8     1246.77     1404.56    120.13 o 
 -16   7   8      785.94      775.01     94.04 o 
 -15   7   8      827.98      759.76     81.09 o 
 -14   7   8      251.67      226.37     67.83 o 
 -13   7   8      616.61      497.40     73.61 o 
 -12   7   8     3523.66     3556.17     93.85 o 
 -11   7   8     1013.19      987.51     60.04 o 
 -10   7   8     2024.97     1857.76     64.92 o 
  -9   7   8     3558.34     3644.86    103.17 o 
  -8   7   8     4879.68     5060.27     93.86 o 
  -7   7   8       71.59       50.89     31.72 o 
  -6   7   8       51.02       65.16     27.31 o 
  -5   7   8     2585.38     2529.49     48.49 o 
  -4   7   8       48.72       12.84     22.55 o 
  -3   7   8      640.42      570.17     19.66 o 
  -2   7   8    11755.33    12221.05     72.79 o 
  -1   7   8     4441.47     4494.06     40.50 o 
   0   7   8       17.92        1.65     10.33 o 
   1   7   8     1837.77     1750.68     23.08 o 
   2   7   8     6798.46     6844.54     75.77 o 
   3   7   8     5871.49     6083.12     53.61 o 
   4   7   8      265.15      242.16     21.88 o 
   5   7   8     7580.63     7851.05    109.23 o 
   6   7   8      385.84      355.69     30.87 o 
   7   7   8      144.84      106.27     36.63 o 
   8   7   8     1506.40     1473.47     47.75 o 
   9   7   8     4682.79     5005.04     83.38 o 
  10   7   8       27.43       17.01     65.54 o 
  11   7   8      475.17      471.98     82.42 o 
  12   7   8      242.12      231.86     73.29 o 
  13   7   8     1290.35     1320.30    106.29 o 
  14   7   8        5.52        0.23     50.40 o 
 -15   8   8      811.23      752.67     84.51 o 
 -14   8   8     1316.88     1291.01     74.15 o 
 -13   8   8      141.07      236.00     78.73 o 
 -12   8   8      305.88      306.23     57.22 o 
 -11   8   8        1.05        5.11      7.33 o 
 -10   8   8     1546.63     1588.01     75.99 o 
  -9   8   8      585.41      504.08     53.08 o 
  -8   8   8     2669.55     2852.74     74.03 o 
  -7   8   8     1367.44     1293.20     51.25 o 
  -6   8   8     2574.22     2517.28    168.77 o 
  -5   8   8     1526.89     1486.59     43.70 o 
  -4   8   8     3978.33     3924.09     72.07 o 
  -3   8   8     1864.74     1639.14     39.92 o 
  -2   8   8     1723.43     1650.69     52.96 o 
  -1   8   8        0.97       -5.74     21.75 o 
   0   8   8     6619.63     6454.38     54.92 o 
   1   8   8      201.24      153.99     17.25 o 
   2   8   8        0.77        0.24      3.15 o 
   3   8   8     1415.32     1397.78     34.10 o 
   4   8   8     6772.65     6882.36    103.69 o 
   5   8   8      178.31      148.20     30.54 o 
   6   8   8      975.49      974.30     33.73 o 
   7   8   8      218.74      169.56     35.72 o 
   8   8   8     1684.05     1679.18     51.48 o 
   9   8   8      195.37      164.99     55.26 o 
  10   8   8     1762.96     1666.21     60.84 o 
  11   8   8        4.36       12.31     64.10 o 
  12   8   8        9.08        7.53     35.03 o 
  13   8   8      720.89      679.65    118.40 o 
  14   8   8     1468.83     1323.67    191.68 o 
 -16   9   8      183.17      204.61    188.49 o 
 -15   9   8      104.40       73.93     93.39 o 
 -14   9   8        8.14        8.05     64.92 o 
 -13   9   8     1224.93     1062.56     68.00 o 
 -12   9   8       37.62       63.77     52.85 o 
 -11   9   8      198.00      132.73     54.47 o 
 -10   9   8      216.25      172.11     51.57 o 
  -9   9   8     4412.56     4436.80     78.64 o 
  -8   9   8       74.85       79.00     38.56 o 
  -7   9   8      187.65      139.03     38.46 o 
  -6   9   8     2249.24     2168.71     50.70 o 
  -5   9   8     8362.57     8628.53     79.70 o 
  -4   9   8      514.21      519.57     26.43 o 
  -3   9   8      389.32      407.87     24.89 o 
  -2   9   8       18.68       33.42     18.43 o 
  -1   9   8     9406.36     9540.42     72.43 o 
   0   9   8      561.26      540.07     22.90 o 
   1   9   8     2271.20     2284.23     38.60 o 
   2   9   8      297.55      238.37     24.18 o 
   3   9   8     3473.30     3400.79     45.12 o 
   4   9   8     1125.20     1024.01     31.68 o 
   5   9   8     4942.46     5228.52     78.52 o 
   6   9   8      772.34      746.47     36.01 o 
   7   9   8       46.74        5.63     16.48 o 
   8   9   8      280.43      215.01     51.28 o 
   9   9   8     4142.52     4402.65     83.72 o 
  10   9   8       29.52        6.16     25.52 o 
  11   9   8      353.99      272.45     70.18 o 
  12   9   8      426.30      419.93     83.70 o 
  13   9   8     1035.53     1094.63     97.26 o 
 -15  10   8      598.43      548.60     96.03 o 
 -14  10   8      791.13      801.06     83.90 o 
 -13  10   8      398.17      362.63     73.06 o 
 -12  10   8       29.42       40.00     69.84 o 
 -11  10   8     4664.78     4962.29    144.53 o 
 -10  10   8      727.45      643.22     80.78 o 
  -9  10   8       67.21       65.14     44.56 o 
  -8  10   8      710.76      698.08     44.02 o 
  -7  10   8     3402.19     3412.20     71.83 o 
  -6  10   8     1948.99     1928.54     43.02 o 
  -5  10   8      274.63      218.27     30.69 o 
  -4  10   8     2764.08     2807.77     59.64 o 
  -3  10   8     3041.65     3139.49     71.32 o 
  -2  10   8      194.70      198.70     26.33 o 
  -1  10   8     1888.71     1777.86     34.84 o 
   0  10   8     4358.32     4491.82     50.50 o 
   1  10   8     2744.38     2874.47     50.26 o 
   2  10   8     3041.59     3144.25     45.94 o 
   3  10   8      650.20      601.92     31.29 o 
   4  10   8     4533.45     4556.27    105.48 o 
   5  10   8      512.19      497.60     35.47 o 
   6  10   8     2469.73     2515.32     50.06 o 
   7  10   8      122.85       83.53     54.79 o 
   8  10   8     2796.54     2912.58     69.79 o 
   9  10   8       50.52       60.69     58.79 o 
  10  10   8     1081.93     1000.11     70.20 o 
  11  10   8      229.93      181.97     64.74 o 
  12  10   8        1.30       27.70    223.90 o 
  13  10   8       85.30       59.34    144.61 o 
 -14  11   8        3.03        2.24     46.58 o 
 -13  11   8      504.73      458.57     77.19 o 
 -12  11   8     1625.23     1728.26     70.03 o 
 -11  11   8      850.72      704.04     62.53 o 
 -10  11   8     1070.85     1008.46     58.11 o 
  -9  11   8      536.48      482.87     53.39 o 
  -8  11   8     1739.63     1839.93     54.19 o 
  -7  11   8     1274.30     1154.20     44.91 o 
  -6  11   8     6939.50     7326.97     81.03 o 
  -5  11   8      231.04      150.71     33.08 o 
  -4  11   8        7.69       25.60     28.18 o 
  -3  11   8      288.10      321.33     30.81 o 
  -2  11   8     3390.14     3453.49     49.96 o 
  -1  11   8       60.36       62.57     26.29 o 
   0  11   8       89.56       73.35     34.91 o 
   1  11   8     2827.27     2867.14     52.00 o 
   2  11   8     1978.71     2000.87     46.85 o 
   3  11   8       16.59       -1.49     19.42 o 
   4  11   8      333.78      275.16     37.11 o 
   5  11   8     1403.71     1362.37     39.43 o 
   6  11   8      628.06      614.68     52.97 o 
   7  11   8      371.97      334.16     56.65 o 
   8  11   8      364.35      369.89     59.54 o 
   9  11   8     5361.77     5893.13    101.37 o 
  10  11   8      111.91       78.79     82.95 o 
  11  11   8      314.91      286.33     70.65 o 
  12  11   8      145.96      150.25     81.96 o 
  13  11   8     1520.30     1563.58    184.36 o 
 -14  12   8      231.40      216.82     93.39 o 
 -13  12   8      921.45      954.94     84.67 o 
 -12  12   8      209.01      171.22     75.80 o 
 -11  12   8     2736.91     2852.60     76.51 o 
 -10  12   8        4.57       23.25     59.09 o 
  -9  12   8       60.05       58.03     52.45 o 
  -8  12   8      278.57      304.73     51.19 o 
  -7  12   8     4865.12     5041.96     84.08 o 
  -6  12   8       22.92       17.82     43.41 o 
  -5  12   8     2070.71     2056.74     45.49 o 
  -4  12   8      210.32      214.61     34.88 o 
  -3  12   8     5334.24     5300.73     65.39 o 
  -2  12   8      156.15      140.63     32.87 o 
  -1  12   8     5988.73     6021.17     64.95 o 
   0  12   8      776.17      683.62     36.34 o 
   1  12   8      953.85      899.11     36.63 o 
   2  12   8     1857.55     1996.60     58.92 o 
   3  12   8     2364.66     2455.64     54.75 o 
   4  12   8      172.02      136.20     56.67 o 
   5  12   8      309.07      275.91     63.80 o 
   6  12   8      641.06      573.37     56.34 o 
   7  12   8     1470.61     1466.91     60.93 o 
   8  12   8      255.78      181.43     64.06 o 
   9  12   8     1116.00     1066.76     73.60 o 
  10  12   8      297.25      331.67     79.98 o 
  11  12   8      522.30      551.78     78.62 o 
  12  12   8      107.55      158.16    116.05 o 
 -13  13   8      182.90      194.76     89.96 o 
 -12  13   8     3042.58     3257.70     87.28 o 
 -11  13   8        0.68       -7.98     31.73 o 
 -10  13   8       46.10       54.76     73.22 o 
  -9  13   8      171.99      143.06     63.09 o 
  -8  13   8     1711.31     1720.56     56.48 o 
  -7  13   8      376.94      337.30     53.46 o 
  -6  13   8     2552.42     2376.92     56.61 o 
  -5  13   8      121.58      117.75     42.02 o 
  -4  13   8      301.81      240.23     37.86 o 
  -3  13   8      576.02      508.91     36.94 o 
  -2  13   8     5595.59     5553.62     66.85 o 
  -1  13   8      654.63      633.47     44.47 o 
   0  13   8     2283.41     2276.46     51.10 o 
   1  13   8       89.86       49.09     44.68 o 
   2  13   8     3195.94     3366.13    122.15 o 
   3  13   8       84.52       49.75     71.76 o 
   4  13   8     3307.95     3346.76     89.09 o 
   5  13   8      494.32      491.94     68.73 o 
   6  13   8       22.94       31.19     78.81 o 
   7  13   8       79.03      108.75     78.31 o 
   8  13   8     2386.93     2439.97     82.67 o 
   9  13   8       55.98       91.69     74.42 o 
  10  13   8      144.32      123.95     73.50 o 
  11  13   8        1.36       10.85     55.24 o 
  12  13   8     2279.74     2466.72    197.01 o 
 -12  14   8        0.93       -6.58     39.71 o 
 -11  14   8     2620.07     2739.70    119.39 o 
 -10  14   8      297.16      247.49     74.89 o 
  -9  14   8      138.28       62.96     64.75 o 
  -8  14   8      373.04      344.54     61.42 o 
  -7  14   8     3922.80     3952.58     80.34 o 
  -6  14   8       16.88       26.06     41.40 o 
  -5  14   8      890.49      846.34     43.70 o 
  -4  14   8       80.26       45.05     41.41 o 
  -3  14   8     2865.94     2915.17     53.37 o 
  -2  14   8      442.44      410.12     45.99 o 
  -1  14   8     3727.67     3874.65     68.35 o 
   0  14   8      296.04      258.19     55.29 o 
   1  14   8      130.98       70.07     93.91 o 
   2  14   8       57.40       58.61     93.78 o 
   3  14   8     3358.06     3409.82    130.54 o 
   4  14   8       24.05       14.31     38.01 o 
   5  14   8      279.17      177.14     76.13 o 
   6  14   8      144.60      112.42     75.99 o 
   7  14   8     1723.52     1611.87     87.85 o 
   8  14   8      240.17      267.57     93.85 o 
   9  14   8      443.18      343.81    104.52 o 
  10  14   8     1008.08     1103.02     94.89 o 
  11  14   8      277.02      183.96    167.17 o 
 -12  15   8     1532.98     1636.39    130.01 o 
 -11  15   8       86.32       69.69    108.59 o 
 -10  15   8     1729.52     1639.40     81.19 o 
  -9  15   8      107.03       89.42     74.67 o 
  -8  15   8     1478.23     1453.77     69.40 o 
  -7  15   8        1.06       -0.84     10.21 o 
  -6  15   8     1467.61     1421.20     83.56 o 
  -5  15   8     1214.82     1257.00     65.41 o 
  -4  15   8      139.54      116.73     49.82 o 
  -3  15   8      104.73       98.78     51.94 o 
  -2  15   8     3846.87     4159.10     95.07 o 
  -1  15   8       97.38       45.05     52.79 o 
   0  15   8       69.97       46.89     87.12 o 
   1  15   8       40.89       28.64    101.64 o 
   2  15   8     1529.26     1451.28     99.37 o 
   3  15   8       60.84       53.55    112.16 o 
   4  15   8      114.17       65.96     78.12 o 
   5  15   8     2046.65     2085.08     84.11 o 
   6  15   8       84.85       50.13    122.75 o 
   7  15   8        6.32      -20.97     61.24 o 
   8  15   8      351.92      262.35    112.35 o 
   9  15   8     1142.16     1286.28     90.83 o 
  10  15   8        6.52       25.98    149.46 o 
 -11  16   8      986.83      942.97    118.74 o 
 -10  16   8      783.51      749.04     91.54 o 
  -9  16   8       48.41       29.81    111.85 o 
  -8  16   8      117.00       87.34     88.00 o 
  -7  16   8     2533.59     2523.12     73.12 o 
  -6  16   8     1032.12     1034.91     57.05 o 
  -5  16   8      481.67      441.05     55.04 o 
  -4  16   8      995.66      943.42     60.81 o 
  -3  16   8     2400.77     2393.72     80.03 o 
  -2  16   8      254.33      204.85     71.92 o 
  -1  16   8       85.68      241.50     97.51 o 
   0  16   8     3364.60     3530.77    138.40 o 
   1  16   8      199.59      173.97    108.56 o 
   2  16   8       54.81      -13.85     55.01 o 
   3  16   8     1256.07     1094.82    113.49 o 
   4  16   8     1759.30     1726.57    100.97 o 
   5  16   8      117.08       92.49     85.91 o 
   6  16   8      347.14      313.86    103.20 o 
   7  16   8      543.02      527.21    107.04 o 
   8  16   8      312.70      243.23     95.32 o 
   9  16   8        0.84       35.57     99.90 o 
 -10  17   8      335.78      343.99    129.22 o 
  -9  17   8      681.31      640.07     95.81 o 
  -8  17   8      128.83       88.82     77.67 o 
  -7  17   8       43.75       44.46     80.71 o 
  -6  17   8       27.74       61.61     55.59 o 
  -5  17   8     2902.39     3177.75     77.22 o 
  -4  17   8       17.39       34.29     87.11 o 
  -3  17   8       41.60       28.23     64.43 o 
  -2  17   8      637.10      472.75    117.49 o 
  -1  17   8     3831.08     3957.30    149.59 o 
   0  17   8       14.26       47.02    128.28 o 
   1  17   8     1122.93     1116.80    118.69 o 
   2  17   8      509.35      362.72    124.41 o 
   3  17   8      748.37      552.27    128.14 o 
   4  17   8      108.68       92.80     85.55 o 
   5  17   8     2395.91     2415.42    103.41 o 
   6  17   8        6.34       11.94     47.73 o 
   7  17   8      361.12      355.36     92.27 o 
  -9  18   8      129.47      144.93    180.89 o 
  -8  18   8      405.97      381.37    114.90 o 
  -7  18   8      115.85      182.64     94.46 o 
  -6  18   8      527.84      489.40     84.40 o 
  -5  18   8        0.78        1.79     63.38 o 
  -4  18   8      894.00      837.84     96.18 o 
  -3  18   8        2.92       -0.74     18.56 o 
  -2  18   8      183.48      182.23    130.54 o 
  -1  18   8      203.88      174.23    112.83 o 
   0  18   8     3017.79     3366.26    145.99 o 
   1  18   8      153.78      115.49    131.47 o 
   2  18   8       39.08       62.21    129.74 o 
   3  18   8       97.50      119.35    141.47 o 
   4  18   8     1358.85     1256.07    111.63 o 
   5  18   8       14.46       61.47    101.24 o 
   6  18   8      406.23      377.94    103.31 o 
  -8  19   8      236.15      280.53    174.23 o 
  -7  19   8       20.93       19.15    118.02 o 
  -6  19   8     1363.63     1505.20    117.80 o 
  -5  19   8      908.65      911.53    110.76 o 
  -4  19   8      329.43      256.68    111.89 o 
  -3  19   8       92.10       41.16    259.35 o 
  -2  19   8      765.23      892.62    148.53 o 
  -1  19   8      733.50      696.94    145.86 o 
   1  19   8      726.90      609.95    143.86 o 
   2  19   8      518.22      550.94    160.78 o 
   3  19   8      530.60      422.93    171.44 o 
   4  19   8      561.69      536.61    121.89 o 
  -6  20   8       95.43        7.99     69.67 o 
  -5  20   8       67.89       62.80    131.20 o 
  -4  20   8      124.10       68.87    189.42 o 
  -3  20   8      266.77      237.64    168.24 o 
  -2  20   8        2.97      -19.18    165.04 o 
  -1  20   8     1737.58     1825.99    163.31 o 
   0  20   8      451.98      522.97    165.18 o 
   2  20   8      147.29       81.79    171.57 o 
   3  20   8      672.53      585.84    179.56 o 
 -17   0   9     1525.76     1295.97    171.44 o 
 -15   0   9     2437.64     2509.08    120.42 o 
 -13   0   9     3497.13     3680.81     85.54 o 
 -11   0   9     5009.92     5296.61    237.17 o 
  -9   0   9      387.18      355.29     39.13 o 
  -7   0   9    16312.68    16684.16    202.94 o 
  -5   0   9     7975.75     8416.75     93.85 o 
  -3   0   9    31693.81    31766.76    172.64 o 
  -1   0   9    18190.87    18120.38     95.64 o 
   1   0   9      285.92      295.03     18.32 o 
   3   0   9    27339.88    27755.99    172.55 o 
   5   0   9       14.64        7.99     11.80 o 
   7   0   9     8056.87     8436.90    167.04 o 
   9   0   9      197.90      134.94     89.78 o 
  11   0   9      231.99      268.28    108.16 o 
  13   0   9      537.35      342.61    143.06 o 
 -17   1   9       24.42       24.24    100.04 o 
 -16   1   9     2352.09     2320.46    134.27 o 
 -15   1   9        2.05       24.98    105.51 o 
 -14   1   9       99.96       73.66     70.60 o 
 -13   1   9      564.39      560.27     50.02 o 
 -12   1   9     4787.83     5000.79     66.76 o 
 -11   1   9      696.43      654.06     35.03 o 
 -10   1   9     1392.49     1392.37     39.73 o 
  -9   1   9     1135.37     1071.37     30.53 o 
  -8   1   9     9453.66     9774.30     87.04 o 
  -7   1   9      152.25      115.61     23.34 o 
  -6   1   9     4808.79     4899.78     65.26 o 
  -5   1   9     2837.92     2722.33     38.77 o 
  -4   1   9       57.72       51.65     17.40 o 
  -3   1   9      279.78      257.37     12.01 o 
  -2   1   9    26186.25    25446.88    212.84 o 
  -1   1   9     4225.88     4376.04     46.24 o 
   0   1   9     3738.96     3786.99     32.11 o 
   1   1   9     2014.52     1890.96     24.07 o 
   2   1   9    14551.45    14389.38     97.24 o 
   3   1   9     2719.05     2648.10     26.73 o 
   4   1   9     2399.52     2508.29     26.53 o 
   5   1   9      992.34      945.32     23.21 o 
   6   1   9      159.69      178.16     25.31 o 
   7   1   9      361.12      278.03     46.49 o 
   8   1   9     4243.71     4357.10     91.98 o 
   9   1   9      880.13      729.20     61.21 o 
  10   1   9        4.14       -5.06     29.29 o 
  11   1   9        2.62       -1.62     41.47 o 
  12   1   9     1590.17     1697.60     86.51 o 
  13   1   9      367.61      301.80     98.44 o 
  14   1   9      255.80      220.29    120.08 o 
 -17   2   9     2855.10     2797.87    164.91 o 
 -16   2   9       41.23       49.82    152.12 o 
 -15   2   9     1087.78     1101.08    118.29 o 
 -14   2   9      337.52      263.55     57.66 o 
 -13   2   9     4965.63     5084.69     83.51 o 
 -12   2   9     1084.10     1049.04     40.03 o 
 -11   2   9     2980.60     3122.17     52.21 o 
 -10   2   9       43.89       16.68     28.02 o 
  -9   2   9       23.72       24.60     29.67 o 
  -8   2   9     2643.58     2673.43     49.35 o 
  -7   2   9     6992.32     7287.00     78.06 o 
  -6   2   9       57.41       53.13     23.22 o 
  -5   2   9     1138.61     1083.07     25.94 o 
  -4   2   9     7945.06     7832.77     62.58 o 
  -3   2   9     8809.66     8639.32     79.53 o 
  -2   2   9     1589.79     1368.77     23.46 o 
  -1   2   9     6500.22     6784.95     49.81 o 
   0   2   9     9372.65     9198.97     58.16 o 
   1   2   9       27.58       17.59     11.80 o 
   2   2   9      143.69       99.26     17.15 o 
   3   2   9     8345.94     8449.30     58.36 o 
   4   2   9     7407.18     7534.92     57.52 o 
   5   2   9      913.83      841.32     25.36 o 
   6   2   9      889.43      931.08     28.05 o 
   7   2   9     5699.27     5793.86     83.79 o 
   8   2   9     3281.41     3377.45     81.99 o 
   9   2   9      849.27      717.28     60.31 o 
  10   2   9      302.59      271.96     67.65 o 
  11   2   9       42.29       34.31     77.64 o 
  12   2   9       89.11       37.75     70.09 o 
  13   2   9     2221.43     2074.33    110.03 o 
  14   2   9      717.51      571.85    119.29 o 
 -17   3   9       32.15        4.80     42.76 o 
 -16   3   9      196.70      206.87    134.01 o 
 -15   3   9       89.59       89.12    125.08 o 
 -14   3   9       62.41       45.51     79.95 o 
 -13   3   9      885.05      825.75     53.77 o 
 -12   3   9     1665.16     1647.89     49.41 o 
 -11   3   9        4.87       21.88     31.40 o 
 -10   3   9        0.71        9.50     38.57 o 
  -9   3   9     3102.11     3174.58     48.14 o 
  -8   3   9     1449.79     1521.92     33.72 o 
  -7   3   9     1442.45     1401.21     31.30 o 
  -6   3   9      850.91      847.89     24.42 o 
  -5   3   9     6040.11     6040.68     56.66 o 
  -4   3   9      181.15      151.93     11.22 o 
  -3   3   9      179.79      174.59     13.79 o 
  -2   3   9      212.99      220.68     13.52 o 
  -1   3   9     3849.95     3866.87     46.14 o 
   0   3   9      512.84      456.58     14.03 o 
   1   3   9     4586.91     4551.92     37.48 o 
   2   3   9     1116.41     1030.79     20.15 o 
   3   3   9     1746.58     1820.68     29.39 o 
   4   3   9      866.25      722.73     21.66 o 
   5   3   9     2235.76     2209.91     38.57 o 
   6   3   9      179.66      177.28     27.95 o 
   7   3   9        6.80        2.19     19.22 o 
   8   3   9     1410.77     1405.06     58.12 o 
   9   3   9     5305.58     5377.21    107.09 o 
  10   3   9      483.56      398.75     66.57 o 
  11   3   9     1094.65     1091.87     80.93 o 
  12   3   9     1007.45      914.53     87.77 o 
  13   3   9     2560.34     2715.83    103.77 o 
  14   3   9       26.82       54.28    216.95 o 
 -17   4   9       38.50      107.10    151.06 o 
 -16   4   9        1.99      -21.45    181.96 o 
 -15   4   9       22.20        7.24     71.23 o 
 -14   4   9     3788.17     4033.97    138.47 o 
 -13   4   9      527.53      432.20     65.59 o 
 -12   4   9      174.68      164.84     62.50 o 
 -11   4   9      158.50      126.93     40.88 o 
 -10   4   9     1977.59     1981.60     40.67 o 
  -9   4   9      275.75      243.37     28.40 o 
  -8   4   9      357.89      358.79     26.08 o 
  -7   4   9      902.36      873.89     26.17 o 
  -6   4   9     3640.11     3346.49     44.21 o 
  -5   4   9       33.56       43.91     19.54 o 
  -4   4   9     4661.52     5121.59    102.04 o 
  -3   4   9     1048.75      988.25     18.87 o 
  -2   4   9      559.79      412.88     14.15 o 
  -1   4   9       25.59       29.50     12.53 o 
   0   4   9     2733.49     2719.08     29.41 o 
   1   4   9      181.16      150.90     14.98 o 
   2   4   9     3001.52     2979.18     32.51 o 
   3   4   9        2.26        1.96     12.92 o 
   4   4   9     3528.00     3698.62     48.21 o 
   5   4   9       20.22       15.75     14.45 o 
   6   4   9     5079.24     5163.11     86.44 o 
   7   4   9      279.10      248.41     37.42 o 
   8   4   9     4731.17     4849.91     89.20 o 
   9   4   9        9.17       40.92     57.95 o 
  10   4   9     4164.70     4504.04    104.29 o 
  11   4   9       59.70       41.88     78.29 o 
  12   4   9      209.51      182.24     87.67 o 
  13   4   9      227.38      164.54    104.64 o 
  14   4   9     3952.39     3979.28    171.90 o 
 -16   5   9      655.11      596.90    158.65 o 
 -15   5   9      813.43      745.10     92.42 o 
 -14   5   9       60.01      121.85     76.18 o 
 -13   5   9      943.54      911.37     71.94 o 
 -12   5   9      599.59      477.58     62.07 o 
 -11   5   9      925.57      850.78     56.70 o 
 -10   5   9      152.51      127.73     33.04 o 
  -9   5   9     3457.00     3688.22     51.22 o 
  -8   5   9      197.18      170.98     26.38 o 
  -7   5   9     2023.72     2042.68     36.75 o 
  -6   5   9        9.57        2.47     10.97 o 
  -5   5   9      776.98      741.22     25.77 o 
  -4   5   9      317.69      292.47     16.63 o 
  -3   5   9     1214.30     1245.25     21.79 o 
  -2   5   9      214.30      157.50     16.12 o 
  -1   5   9     1921.27     1759.20     24.31 o 
   0   5   9        0.26       -1.80      9.24 o 
   1   5   9     5542.83     5675.86     46.03 o 
   2   5   9      430.88      411.03     17.50 o 
   3   5   9     6022.05     5976.35     51.56 o 
   4   5   9      187.07      200.37     25.31 o 
   5   5   9     4436.36     4737.80     57.87 o 
   6   5   9       62.59       19.69     39.25 o 
   7   5   9        4.27        0.98     26.49 o 
   8   5   9      386.90      365.76     43.62 o 
   9   5   9     6294.61     6233.07     89.34 o 
  10   5   9      265.42      225.20     73.21 o 
  11   5   9      875.21      753.28     80.39 o 
  12   5   9      787.07      726.85     91.51 o 
  13   5   9     3215.06     3366.86    108.04 o 
  14   5   9      220.80      149.67    137.67 o 
 -16   6   9       97.59       90.59    102.10 o 
 -15   6   9       29.38       55.39     70.00 o 
 -14   6   9     1929.84     2094.51     84.40 o 
 -13   6   9      672.51      524.50     73.47 o 
 -12   6   9       76.21       72.02     66.08 o 
 -11   6   9      756.22      685.01    100.30 o 
 -10   6   9      201.16      251.30     52.27 o 
  -9   6   9      123.30      118.95     44.12 o 
  -8   6   9     1943.90     1931.36     43.36 o 
  -7   6   9     3494.19     3581.87     54.35 o 
  -6   6   9      171.35       90.01     25.72 o 
  -5   6   9        7.43       13.76     23.67 o 
  -4   6   9     6754.01     6819.35     51.39 o 
  -3   6   9      982.68     1014.13     21.06 o 
  -2   6   9     3094.84     2917.44     33.87 o 
  -1   6   9      561.80      495.65     19.78 o 
   0   6   9     1556.73     1586.61     22.77 o 
   1   6   9       84.26       84.85     13.75 o 
   2   6   9       76.36       81.81     21.37 o 
   3   6   9        8.58       37.90     18.72 o 
   4   6   9     3888.89     3989.83     53.17 o 
   5   6   9     3370.26     3383.18     51.04 o 
   6   6   9      821.29      821.62     31.82 o 
   7   6   9      287.87      233.37     35.48 o 
   8   6   9     4779.28     4908.56     78.99 o 
   9   6   9     4234.80     4520.16     79.08 o 
  10   6   9     1240.03     1180.55     73.18 o 
  11   6   9      320.65      266.63     89.51 o 
  12   6   9       15.40       25.27    101.76 o 
  13   6   9     2628.14     2680.46    109.59 o 
  14   6   9     1664.58     1702.38    190.09 o 
 -16   7   9     1141.53     1101.61     95.92 o 
 -15   7   9       13.35        0.94     22.47 o 
 -14   7   9       97.95       48.95     89.60 o 
 -13   7   9      409.30      389.97     77.98 o 
 -12   7   9     3433.23     3586.12    192.55 o 
 -11   7   9      135.55       68.18     71.42 o 
 -10   7   9      562.76      498.60     53.92 o 
  -9   7   9     3310.22     3370.20     82.72 o 
  -8   7   9     5105.50     5387.89     99.14 o 
  -7   7   9       84.04       59.80     39.85 o 
  -6   7   9     6403.02     6278.56    137.61 o 
  -5   7   9     1512.62     1454.76     33.62 o 
  -4   7   9      722.02      670.21     22.80 o 
  -3   7   9     1243.64     1328.48     24.58 o 
  -2   7   9    12073.68    12499.82     70.20 o 
  -1   7   9     7598.63     7433.06     48.33 o 
   0   7   9      330.04      283.33     16.20 o 
   1   7   9     1487.00     1539.78     28.77 o 
   2   7   9     2387.26     2340.98     34.88 o 
   3   7   9    11422.74    11325.00    131.44 o 
   4   7   9     1987.89     2070.44     41.23 o 
   5   7   9      549.01      543.29     30.96 o 
   6   7   9      136.05      109.77     33.95 o 
   7   7   9       37.25       27.28     33.59 o 
   8   7   9     4673.71     4938.06     82.03 o 
   9   7   9     1155.19     1069.51     55.48 o 
  10   7   9       13.83      -14.14     56.71 o 
  11   7   9       14.36      -29.50     60.32 o 
  12   7   9     2391.48     2391.18     78.41 o 
  13   7   9     1903.93     2160.26    119.81 o 
 -16   8   9       44.72       31.44    349.27 o 
 -15   8   9     1278.60     1302.08     87.09 o 
 -14   8   9        4.27       -1.15      9.87 o 
 -13   8   9     1765.65     1680.22     67.23 o 
 -12   8   9       83.00       23.44     49.01 o 
 -11   8   9     3304.84     3547.48     93.34 o 
 -10   8   9      206.69      116.60     56.63 o 
  -9   8   9       12.54       10.07     65.62 o 
  -8   8   9     2095.07     2066.30     65.68 o 
  -7   8   9    10326.11    11486.82    141.05 o 
  -6   8   9       15.80        9.95     41.23 o 
  -5   8   9     2632.43     2666.85     55.97 o 
  -4   8   9     3974.00     3779.27     52.02 o 
  -3   8   9     9328.63     9611.79     83.68 o 
  -2   8   9     2587.91     2540.84     39.40 o 
  -1   8   9     7189.69     7337.11     49.53 o 
   0   8   9      817.94      736.06     20.87 o 
   1   8   9       57.81       30.81     22.59 o 
   2   8   9        0.68       63.60     20.58 o 
   3   8   9     8125.30     8134.75     64.38 o 
   4   8   9      456.15      437.01     30.35 o 
   5   8   9       29.46       20.07     31.01 o 
   6   8   9      439.69      389.86     36.17 o 
   7   8   9     2516.50     2614.71     51.76 o 
   8   8   9     1120.59     1070.37     51.41 o 
   9   8   9      739.65      734.84     59.75 o 
  10   8   9       10.65       -0.03      4.75 o 
  11   8   9      355.91      360.51     93.01 o 
  12   8   9        0.01        1.15     62.41 o 
  13   8   9     1841.61     1977.20    119.70 o 
 -15   9   9       25.38       43.20     92.35 o 
 -14   9   9       24.00       50.69     63.38 o 
 -13   9   9        3.64       18.71     61.91 o 
 -12   9   9     4293.83     4522.21     91.16 o 
 -11   9   9       18.89       -4.35     35.69 o 
 -10   9   9     2774.65     2917.78     69.00 o 
  -9   9   9        3.88       24.44     45.80 o 
  -8   9   9     6163.56     6491.16     92.13 o 
  -7   9   9      523.38      445.63     40.04 o 
  -6   9   9     3691.14     3881.66     66.84 o 
  -5   9   9      525.60      436.90     29.02 o 
  -4   9   9        1.18       10.28     20.15 o 
  -3   9   9       51.05       32.29     17.37 o 
  -2   9   9    10552.90    11241.13     83.55 o 
  -1   9   9       40.43       47.38     25.38 o 
   0   9   9      133.17      106.23     27.78 o 
   1   9   9       59.49       45.42     18.98 o 
   2   9   9     8916.22     8929.70     78.71 o 
   3   9   9      295.22      277.18     26.46 o 
   4   9   9     1905.38     1889.03     42.06 o 
   5   9   9     1055.43      982.58     35.75 o 
   6   9   9      773.30      730.54     38.32 o 
   7   9   9      327.64      275.11     41.87 o 
   8   9   9     3558.45     3744.79     76.87 o 
   9   9   9      105.86      101.23     62.06 o 
  10   9   9      367.35      384.41     71.48 o 
  11   9   9        8.63        9.20     77.21 o 
  12   9   9      518.57      441.58     91.83 o 
  13   9   9      207.66      220.19    168.24 o 
 -15  10   9      829.90      840.40    169.97 o 
 -14  10   9       16.34       23.97     90.54 o 
 -13  10   9     2630.69     2615.22     77.65 o 
 -12  10   9      395.38      329.95     69.94 o 
 -11  10   9     2062.06     2126.61     88.31 o 
 -10  10   9      864.85      786.82     55.56 o 
  -9  10   9      170.57      152.34     49.23 o 
  -8  10   9      391.42      387.29     45.56 o 
  -7  10   9     5509.40     5892.97     86.83 o 
  -6  10   9     1502.92     1446.82     39.05 o 
  -5  10   9      966.56      923.56     32.47 o 
  -4  10   9     3198.64     3312.48     51.89 o 
  -3  10   9     4579.75     4764.84     74.87 o 
  -2  10   9        5.60        0.61     24.83 o 
  -1  10   9     2738.30     2641.36     42.17 o 
   0  10   9     4755.75     4900.03     58.79 o 
   1  10   9       16.53        6.41     19.50 o 
   2  10   9      111.41       73.03     33.27 o 
   3  10   9    10224.98    10606.05     92.24 o 
   4  10   9     1099.62     1056.61     40.77 o 
   5  10   9      158.21      110.62     41.00 o 
   6  10   9        5.08       -4.67     29.66 o 
   7  10   9     3146.34     3083.75     58.66 o 
   8  10   9      345.92      304.45     58.58 o 
   9  10   9      610.48      536.01     65.85 o 
  10  10   9     1089.91     1013.55     73.02 o 
  11  10   9        6.81       32.29    121.37 o 
  12  10   9      261.24      209.03     97.60 o 
  13  10   9     1567.88     1537.87    183.16 o 
 -14  11   9        4.39      -11.33     52.61 o 
 -13  11   9       65.08       43.87     61.07 o 
 -12  11   9     2654.46     2745.16     77.75 o 
 -11  11   9      232.64      214.97     62.90 o 
 -10  11   9      110.10      102.28     59.95 o 
  -9  11   9      160.71      106.39     55.77 o 
  -8  11   9     4731.74     5096.74     86.55 o 
  -7  11   9      151.29       95.13     45.22 o 
  -6  11   9      361.79      386.34     36.83 o 
  -5  11   9     3403.36     3360.89     55.62 o 
  -4  11   9      440.57      420.16     32.83 o 
  -3  11   9      249.21      198.56     31.33 o 
  -2  11   9     1828.65     1778.01     38.36 o 
  -1  11   9     1679.31     1531.88     53.47 o 
   0  11   9        0.85        0.83     13.53 o 
   1  11   9     1481.52     1616.81     37.59 o 
   2  11   9     1346.08     1278.47     53.24 o 
   3  11   9      240.79      266.71     42.62 o 
   4  11   9     1174.62     1040.02     38.29 o 
   5  11   9     2048.79     2226.22     49.05 o 
   6  11   9      664.42      581.87     55.07 o 
   7  11   9      190.37      142.98     62.15 o 
   8  11   9     2906.76     2837.88     73.26 o 
   9  11   9      801.55      778.30     72.22 o 
  10  11   9      154.03      141.52     76.77 o 
  11  11   9      258.82      294.07     74.62 o 
  12  11   9     1364.42     1268.65    126.66 o 
 -13  12   9     1051.71      979.33     88.31 o 
 -12  12   9        0.33       -2.58     38.25 o 
 -11  12   9       27.62       16.73     51.57 o 
 -10  12   9     1510.85     1440.02     64.98 o 
  -9  12   9       25.62        8.23     35.34 o 
  -8  12   9       21.54       22.98     54.56 o 
  -7  12   9     1412.34     1403.96     50.00 o 
  -6  12   9     1185.81     1091.38     40.40 o 
  -5  12   9       13.80       33.03     46.53 o 
  -4  12   9      946.91      883.64     35.50 o 
  -3  12   9     1015.64     1018.39     34.83 o 
  -2  12   9      112.46       71.55     31.93 o 
  -1  12   9        7.46       15.33     25.64 o 
   0  12   9     4044.28     4362.89    114.36 o 
   1  12   9      434.29      379.83     39.74 o 
   2  12   9        3.16       -3.58     28.61 o 
   3  12   9      705.01      659.95     46.19 o 
   4  12   9     1521.80     1613.13     65.36 o 
   5  12   9      880.48      830.50     54.76 o 
   6  12   9     1881.73     1883.39     61.85 o 
   7  12   9      249.95      260.96     64.20 o 
   8  12   9      838.43      819.71     70.77 o 
   9  12   9      466.46      448.40     78.60 o 
  10  12   9     2406.66     2437.50     85.75 o 
  11  12   9      270.91      272.31     84.66 o 
 -13  13   9      580.43      636.49     96.74 o 
 -12  13   9       14.17       18.28     36.79 o 
 -11  13   9     1137.00     1269.94     78.17 o 
 -10  13   9        9.23       -6.23     33.67 o 
  -9  13   9      589.38      487.87     65.73 o 
  -8  13   9      684.62      681.67     59.63 o 
  -7  13   9      573.37      525.94     55.97 o 
  -6  13   9       27.42       49.56     40.41 o 
  -5  13   9      671.91      614.18     41.26 o 
  -4  13   9      305.28      263.13     40.40 o 
  -3  13   9       83.83       87.80     39.97 o 
  -2  13   9      393.12      373.15     45.14 o 
  -1  13   9     1207.91     1130.58     43.72 o 
   0  13   9       26.60       30.44     36.46 o 
   1  13   9     1014.04     1038.59     54.01 o 
   2  13   9      309.25      280.95     64.12 o 
   3  13   9      266.02      216.17     66.61 o 
   4  13   9      432.30      379.21     69.94 o 
   5  13   9     2516.82     2829.19    117.82 o 
   6  13   9      363.59      294.54     81.81 o 
   7  13   9      192.89      132.91     95.54 o 
   8  13   9       90.73      113.62     70.05 o 
   9  13   9     1691.87     1667.24     86.00 o 
  10  13   9        6.81       17.05     55.06 o 
  11  13   9     1174.71     1238.82    180.76 o 
 -12  14   9       16.21        5.47     75.85 o 
 -11  14   9      108.69      151.52     84.13 o 
 -10  14   9     1752.70     2037.40     89.92 o 
  -9  14   9      935.73      791.46     70.42 o 
  -8  14   9      266.19      226.97     65.44 o 
  -7  14   9        0.50       12.10     54.13 o 
  -6  14   9      558.21      502.71     49.80 o 
  -5  14   9      141.23      143.71     44.14 o 
  -4  14   9     1007.80     1038.26     63.96 o 
  -3  14   9      293.59      307.22     50.54 o 
  -2  14   9     1014.53      859.38     49.31 o 
  -1  14   9     1416.19     1422.83     47.09 o 
   0  14   9     1792.51     1904.05    100.84 o 
   1  14   9      357.23      507.12     93.91 o 
   2  14   9       32.32       37.88     75.72 o 
   3  14   9       26.78       43.11     59.26 o 
   4  14   9     2694.23     2808.43     88.63 o 
   5  14   9      110.53       71.64     79.21 o 
   6  14   9     1702.72     1748.56     87.28 o 
   7  14   9        4.45      -27.35     85.69 o 
   8  14   9      507.79      415.78    103.51 o 
   9  14   9      195.91      215.64    114.03 o 
  10  14   9     1299.23     1328.34    118.77 o 
 -11  15   9       17.13       20.37    236.15 o 
 -10  15   9        5.76       -8.84     58.58 o 
  -9  15   9      974.44     1014.76     79.72 o 
  -8  15   9      359.69      327.98     73.47 o 
  -7  15   9       30.90        2.27     30.70 o 
  -6  15   9     1069.59     1072.41     53.90 o 
  -5  15   9      860.20      894.63     52.00 o 
  -4  15   9     1506.48     1623.24     63.07 o 
  -3  15   9      556.66      449.19     55.73 o 
  -2  15   9      370.73      393.25     67.02 o 
  -1  15   9     1023.61     1040.11     68.62 o 
   0  15   9      175.80      100.97     89.38 o 
   1  15   9     1367.36     1319.81    100.57 o 
   2  15   9       13.29       -1.15     28.97 o 
   3  15   9     1218.57     1113.43    132.81 o 
   4  15   9     1658.84     1673.03     96.51 o 
   5  15   9      900.56      858.06     96.31 o 
   6  15   9      446.71      400.41     97.07 o 
   7  15   9       64.33       42.19    153.86 o 
   8  15   9      292.72      272.72    113.66 o 
   9  15   9      889.42      844.24    100.72 o 
 -11  16   9     2821.50     2919.22    179.43 o 
 -10  16   9      406.02      359.19     96.68 o 
  -9  16   9      323.30      221.06     87.31 o 
  -8  16   9      522.87      477.52     81.69 o 
  -7  16   9     2328.93     2546.80     86.54 o 
  -6  16   9       59.42       91.28     55.49 o 
  -5  16   9      210.17      168.26     71.45 o 
  -4  16   9     2012.96     2043.32     94.18 o 
  -3  16   9      697.85      535.57     76.95 o 
  -2  16   9       67.42       75.53     69.18 o 
  -1  16   9     1406.04     1470.60    106.43 o 
   0  16   9     1141.06     1162.89    106.17 o 
   1  16   9     1495.50     1511.09    110.56 o 
   2  16   9       31.45        3.06   3815.97 o 
   3  16   9     1709.24     1720.58    157.12 o 
   4  16   9     1344.42     1340.54     94.91 o 
   5  16   9        0.94       -6.96     59.45 o 
   6  16   9      223.61      230.28    100.43 o 
   7  16   9      694.87      777.91    113.39 o 
   8  16   9      793.74      877.45    123.72 o 
 -10  17   9      884.36      804.16    133.07 o 
  -9  17   9      140.91      154.29    105.53 o 
  -8  17   9      691.62      581.72     89.10 o 
  -7  17   9       17.22       19.42    102.09 o 
  -6  17   9     2904.08     3080.93     99.02 o 
  -5  17   9        2.52       18.82    108.11 o 
  -4  17   9      359.17      308.75     90.49 o 
  -3  17   9       16.48       38.35     93.02 o 
  -2  17   9     2484.51     2524.93    126.55 o 
  -1  17   9       73.50       90.98    103.90 o 
   0  17   9       54.82       27.31    161.71 o 
   1  17   9      127.69      141.07    131.87 o 
   2  17   9     1722.53     2021.81    128.01 o 
   3  17   9      128.21      139.44    112.99 o 
   4  17   9     1110.05     1074.59    103.15 o 
   5  17   9       26.40       33.51     90.26 o 
   6  17   9     1543.68     1566.01    118.22 o 
   7  17   9       21.75       39.80     79.40 o 
  -9  18   9      110.79      -17.18    113.23 o 
  -8  18   9       27.02        0.25     17.25 o 
  -7  18   9     2518.02     2688.37    167.84 o 
  -6  18   9       86.00       97.80    120.20 o 
  -5  18   9      512.56      423.44    102.33 o 
  -4  18   9      203.53      162.24    101.85 o 
  -3  18   9      761.65      677.62    139.87 o 
  -2  18   9        1.61        9.72    135.87 o 
  -1  18   9     1650.95     1627.78    131.34 o 
   0  18   9      734.14      651.38    136.40 o 
   1  18   9      499.55      516.44    140.40 o 
   2  18   9      126.91       94.31    156.25 o 
   3  18   9     2287.81     2370.61    112.18 o 
   4  18   9      358.52      366.30    113.84 o 
   5  18   9       31.11       -7.74    373.34 o 
  -7  19   9      390.07      448.64    197.94 o 
  -6  19   9      878.76      855.61    125.86 o 
  -5  19   9     1763.48     1851.43    117.12 o 
  -4  19   9        1.73      -18.65     65.40 o 
  -3  19   9      245.59      201.14    169.17 o 
  -2  19   9     1632.36     1399.07    153.59 o 
  -1  19   9     1186.72     1183.01    153.32 o 
   0  19   9      343.67      244.03    151.99 o 
   1  19   9      192.43      158.65    163.44 o 
   2  19   9     1126.44     1200.46    159.71 o 
   3  19   9      324.97      325.42    200.48 o 
   4  19   9      941.68     1003.84    193.68 o 
   2  20   9      236.66      296.12    226.85 o 
 -16   0  10      116.86      142.93    144.80 o 
 -14   0  10     1544.44     1604.74    112.69 o 
 -12   0  10       51.71       31.04     54.28 o 
 -10   0  10      145.98      153.13     46.98 o 
  -8   0  10     2706.21     2678.32    105.37 o 
  -6   0  10       46.36       37.40     29.62 o 
  -4   0  10    15444.49    16314.81    133.39 o 
  -2   0  10     6477.46     6642.60     81.39 o 
   0   0  10     6798.85     6845.45     74.01 o 
   2   0  10      189.85      153.99     21.33 o 
   4   0  10     9652.49     9975.27     76.89 o 
   6   0  10     4928.18     5180.67    131.21 o 
   8   0  10     6463.70     6864.93    166.64 o 
  10   0  10      566.71      513.91    101.24 o 
  12   0  10      301.87      291.46    134.54 o 
  14   0  10     3271.01     3453.11    175.17 o 
 -17   1  10       16.58        1.73     32.77 o 
 -15   1  10      193.17      184.28     93.43 o 
 -14   1  10        0.07        5.76     57.22 o 
 -13   1  10      331.02      335.65     55.02 o 
 -12   1  10      649.61      573.02     41.48 o 
 -11   1  10       12.70       25.91     27.41 o 
 -10   1  10     1631.45     1520.52     37.98 o 
  -9   1  10     4659.39     5018.54    120.63 o 
  -8   1  10     1597.77     1536.62     35.10 o 
  -7   1  10      407.07      392.09     24.88 o 
  -6   1  10     2188.46     2140.21     37.74 o 
  -5   1  10     1182.11     1207.58     28.65 o 
  -4   1  10       33.60       31.71     15.61 o 
  -3   1  10      791.06      717.16     15.07 o 
  -2   1  10      930.50     1011.48     21.23 o 
  -1   1  10     4945.71     4726.24     44.00 o 
   0   1  10     1113.54     1083.72     22.28 o 
   1   1  10     4998.15     5061.38     46.36 o 
   2   1  10     2610.84     2601.40     33.20 o 
   3   1  10     6801.97     6392.93     57.51 o 
   4   1  10     1121.14     1057.57     24.76 o 
   5   1  10      578.72      677.53     23.15 o 
   6   1  10      816.95      778.15     36.28 o 
   7   1  10      325.04      264.43     50.91 o 
   8   1  10     2275.37     2255.02     72.29 o 
   9   1  10     3316.31     3506.00     90.55 o 
  10   1  10      120.57       81.29     75.11 o 
  11   1  10     1406.15     1402.12     82.99 o 
  12   1  10      136.04      106.54    104.53 o 
  13   1  10     1754.57     1836.76    109.84 o 
  14   1  10        5.93      -13.19     91.91 o 
 -17   2  10      411.13      303.04    189.02 o 
 -16   2  10       26.55       28.37    138.27 o 
 -15   2  10      372.70      322.09    130.54 o 
 -14   2  10     4446.11     4813.14    126.53 o 
 -13   2  10     1542.81     1561.84     55.90 o 
 -12   2  10      384.81      368.46     43.33 o 
 -11   2  10     2306.18     2293.33     46.89 o 
 -10   2  10     2819.43     2865.50     49.49 o 
  -9   2  10        1.03       10.44     37.96 o 
  -8   2  10     1474.87     1403.05     34.41 o 
  -7   2  10     2067.43     2091.43     58.42 o 
  -6   2  10     4996.63     4849.17     59.72 o 
  -5   2  10     4306.15     4336.02     50.85 o 
  -4   2  10     4115.75     4134.77     48.63 o 
  -3   2  10     1312.76     1299.14     19.20 o 
  -2   2  10     7254.81     7385.00     71.19 o 
  -1   2  10     4590.12     4600.64     36.91 o 
   0   2  10       54.66       65.96     15.32 o 
   1   2  10      278.10      268.23     16.11 o 
   2   2  10      718.80      759.25     20.56 o 
   3   2  10    12769.46    12744.98     74.52 o 
   4   2  10     1594.89     1429.96     28.43 o 
   5   2  10      165.38      121.44     27.07 o 
   6   2  10     5160.68     5316.66     60.44 o 
   7   2  10     4795.31     4861.72     94.89 o 
   8   2  10     1035.47      893.10     66.07 o 
   9   2  10       97.80       49.71     85.97 o 
  10   2  10      904.46      833.65     74.79 o 
  11   2  10      454.64      372.65     82.67 o 
  12   2  10       65.97       56.01    118.13 o 
  13   2  10      309.37      326.70    112.03 o 
  14   2  10     1974.62     1845.12    127.05 o 
 -17   3  10        0.53       43.56    129.61 o 
 -16   3  10     1352.53     1421.85    155.32 o 
 -15   3  10       96.44      117.89    129.74 o 
 -14   3  10      115.25       92.03     81.18 o 
 -13   3  10      441.96      375.82     69.24 o 
 -12   3  10     4297.86     4422.36     76.83 o 
 -11   3  10      335.36      261.79     38.52 o 
 -10   3  10     1678.02     1751.00     40.05 o 
  -9   3  10     2978.01     2918.97     54.65 o 
  -8   3  10     5229.37     5342.29     61.29 o 
  -7   3  10     5971.75     5794.96     63.68 o 
  -6   3  10     2270.04     2412.71     40.13 o 
  -5   3  10       58.46       37.49     21.83 o 
  -4   3  10      374.63      394.28     20.57 o 
  -3   3  10      775.17      714.11     17.51 o 
  -2   3  10     3958.88     3932.67     33.79 o 
  -1   3  10       36.84       19.38     11.21 o 
   0   3  10     1376.83     1233.07     21.45 o 
   1   3  10      450.03      453.99     16.44 o 
   2   3  10     6066.71     6036.62     46.65 o 
   3   3  10       42.38       49.70     24.11 o 
   4   3  10     1449.98     1285.43     27.90 o 
   5   3  10       26.63        6.97     10.29 o 
   6   3  10      824.06      833.38     36.92 o 
   7   3  10     1387.23     1334.32     97.84 o 
   8   3  10     2674.75     2635.68    158.58 o 
   9   3  10      539.08      512.01     65.55 o 
  10   3  10      246.62      177.61     79.21 o 
  11   3  10      692.74      671.99     84.75 o 
  12   3  10     1973.25     1963.54     97.47 o 
  13   3  10      550.82      467.79    114.33 o 
  14   3  10      247.69      188.89    198.21 o 
 -17   4  10     3633.19     3889.63    171.97 o 
 -16   4  10      264.29      275.74    159.71 o 
 -15   4  10     2155.42     2111.33     92.38 o 
 -14   4  10      921.94      796.91     83.18 o 
 -13   4  10     4533.98     4941.03    148.66 o 
 -12   4  10      195.90      164.42     62.68 o 
 -11   4  10     4109.14     4243.43     61.11 o 
 -10   4  10      163.43      164.46     33.78 o 
  -9   4  10      632.95      595.73     30.70 o 
  -8   4  10      186.64      183.93     27.98 o 
  -7   4  10     8594.52     8529.23     98.04 o 
  -6   4  10      894.53      765.95     24.93 o 
  -5   4  10     1576.87     1547.88     31.98 o 
  -4   4  10      586.13      557.08     22.32 o 
  -3   4  10     8132.21     7959.99     55.95 o 
  -2   4  10      963.66      798.66     17.69 o 
  -1   4  10     5029.11     4977.47     40.06 o 
   0   4  10      423.77      407.45     16.10 o 
   1   4  10     1718.97     1676.61     25.67 o 
   2   4  10       81.57       85.65     18.61 o 
   3   4  10     6148.97     6184.53     55.17 o 
   4   4  10       80.14       64.27     23.72 o 
   5   4  10     2420.45     2531.36     43.84 o 
   6   4  10       93.57       69.85     32.64 o 
   7   4  10     2707.55     2640.42     48.60 o 
   8   4  10      215.33      167.19     62.45 o 
   9   4  10     1840.77     1705.66     67.91 o 
  10   4  10       28.98       42.52     78.23 o 
  11   4  10       71.50       98.40     85.19 o 
  12   4  10      244.40      184.22    101.27 o 
  13   4  10     4099.78     4048.29    120.58 o 
 -16   5  10     2242.37     2269.31    162.25 o 
 -15   5  10      563.66      567.68     97.38 o 
 -14   5  10      290.64      258.58     86.71 o 
 -13   5  10       66.01       89.55     75.67 o 
 -12   5  10     5497.88     5754.02    115.02 o 
 -11   5  10     1202.81     1265.48    111.36 o 
 -10   5  10     1747.35     1801.78     55.22 o 
  -9   5  10       51.80       27.57     29.61 o 
  -8   5  10     5733.16     6161.61     68.31 o 
  -7   5  10        0.11        7.43     15.31 o 
  -6   5  10     3250.41     3264.75     52.82 o 
  -5   5  10      167.21      131.24     26.01 o 
  -4   5  10     1676.50     1651.20     26.14 o 
  -3   5  10      125.81      136.85     17.85 o 
  -2   5  10     8278.22     7915.71     55.09 o 
  -1   5  10      385.93      373.06     16.96 o 
   0   5  10     1798.71     1749.05     26.22 o 
   1   5  10     1423.72     1395.27     24.42 o 
   2   5  10     6588.52     6430.48     49.96 o 
   3   5  10       63.64       74.24     22.44 o 
   4   5  10     2466.14     2488.98     43.40 o 
   5   5  10      361.19      322.00     30.10 o 
   6   5  10        9.78       12.90     21.29 o 
   7   5  10       68.59       62.42     52.45 o 
   8   5  10     3062.66     3009.69     82.29 o 
   9   5  10        1.86        4.52     53.49 o 
  10   5  10      744.54      703.27     76.41 o 
  11   5  10        5.01       -1.19     77.74 o 
  12   5  10     3724.09     3772.25    191.95 o 
  13   5  10        5.59       25.25     91.28 o 
 -16   6  10        1.20       27.36    150.79 o 
 -15   6  10     1172.83     1320.12    101.63 o 
 -14   6  10     1251.13     1333.15     86.61 o 
 -13   6  10     1373.97     1422.58     79.46 o 
 -12   6  10        1.67       -3.62     13.48 o 
 -11   6  10     2185.66     2013.68     78.46 o 
 -10   6  10     1274.89     1272.84     57.21 o 
  -9   6  10       90.37       76.62     47.14 o 
  -8   6  10      113.78       82.55     43.35 o 
  -7   6  10     6953.59     7012.70    151.45 o 
  -6   6  10     1644.47     1653.82     39.31 o 
  -5   6  10     4751.24     4880.19    135.12 o 
  -4   6  10       53.56       33.07     17.98 o 
  -3   6  10     7772.38     7670.11     64.14 o 
  -2   6  10      920.96      953.14     22.49 o 
  -1   6  10     2497.97     2329.31     36.51 o 
   0   6  10      322.32      300.66     19.05 o 
   1   6  10       93.39       80.25     19.38 o 
   2   6  10       34.47       39.14     21.97 o 
   3   6  10     5336.86     5262.79     52.06 o 
   4   6  10      212.98      166.67     30.93 o 
   5   6  10     1088.97     1067.96     32.60 o 
   6   6  10       98.62       71.13     39.03 o 
   7   6  10     5060.35     5037.99     68.15 o 
   8   6  10        3.27        0.50     36.24 o 
   9   6  10      627.62      570.60     70.38 o 
  10   6  10      582.82      538.19     78.79 o 
  11   6  10      213.81      209.88     97.52 o 
  12   6  10       17.42       43.69     84.30 o 
  13   6  10     1199.24     1096.29    122.54 o 
 -16   7  10      466.44      564.53    173.57 o 
 -15   7  10      673.92      640.14    104.83 o 
 -14   7  10       72.41       59.89     85.31 o 
 -13   7  10      873.17      787.66     87.72 o 
 -12   7  10      705.70      643.97     70.21 o 
 -11   7  10      274.80      244.35     64.57 o 
 -10   7  10     1776.30     1740.86     97.84 o 
  -9   7  10     1133.33     1046.73     54.24 o 
  -8   7  10     1002.48      912.88    155.32 o 
  -7   7  10      144.09      137.07     47.38 o 
  -6   7  10     1157.23     1128.25     47.85 o 
  -5   7  10     1697.44     1643.02     37.42 o 
  -4   7  10      195.50      154.24     21.07 o 
  -3   7  10      161.52      128.54     21.02 o 
  -2   7  10     5476.74     5395.68     48.60 o 
  -1   7  10     4665.86     4531.62     39.82 o 
   0   7  10     2862.79     2708.82     33.76 o 
   1   7  10     2597.41     2455.81     36.54 o 
   2   7  10     7594.81     7491.25     70.12 o 
   3   7  10     1315.43     1309.49     29.47 o 
   4   7  10      353.86      298.87     31.35 o 
   5   7  10     2883.39     2969.69     58.21 o 
   6   7  10      616.01      575.18     36.66 o 
   7   7  10      112.38      132.38     41.31 o 
   8   7  10     2044.10     1911.34     55.90 o 
   9   7  10     2045.49     2115.80     61.45 o 
  10   7  10      204.78      162.19     89.24 o 
  11   7  10        5.82       34.38     83.14 o 
  12   7  10     1091.26     1105.64    109.24 o 
  13   7  10     1169.22     1318.90    122.81 o 
 -16   8  10        5.69      -16.12    103.77 o 
 -15   8  10      599.81      594.41     91.32 o 
 -14   8  10      595.17      520.32     78.83 o 
 -13   8  10      108.56       65.28     79.18 o 
 -12   8  10      308.96      289.36     76.23 o 
 -11   8  10        0.27      -27.39     45.38 o 
 -10   8  10      495.56      477.96     61.11 o 
  -9   8  10      220.36      180.23     53.41 o 
  -8   8  10     1253.85     1222.99     85.32 o 
  -7   8  10      249.12      211.29     47.63 o 
  -6   8  10      559.67      579.60     63.74 o 
  -5   8  10     2472.50     2246.21     51.73 o 
  -4   8  10     6722.18     7040.90     85.29 o 
  -3   8  10      864.21      796.87     20.67 o 
  -2   8  10      538.47      510.74     20.02 o 
  -1   8  10      192.78      142.26     20.40 o 
   0   8  10     6891.05     7009.66     67.32 o 
   1   8  10      371.95      384.80     24.68 o 
   2   8  10      158.55      145.91     25.91 o 
   3   8  10     1712.16     1667.96     32.84 o 
   4   8  10     5630.87     5771.54     69.20 o 
   5   8  10      254.75      178.21     36.60 o 
   6   8  10      703.07      653.30     40.12 o 
   7   8  10     3261.91     3180.47     58.04 o 
   8   8  10     2452.56     2645.71     80.22 o 
   9   8  10       14.65       20.55     56.57 o 
  10   8  10     1005.42      987.28     88.14 o 
  11   8  10      350.18      346.27     98.95 o 
  12   8  10       82.66      138.43    115.31 o 
 -15   9  10      145.76      133.02     92.52 o 
 -14   9  10        5.87        1.61     14.94 o 
 -13   9  10      474.71      428.30     73.46 o 
 -12   9  10        1.27        0.36     24.69 o 
 -11   9  10        6.37       -0.08     38.28 o 
 -10   9  10       43.34       52.65     43.91 o 
  -9   9  10     2490.66     2548.17     63.70 o 
  -8   9  10      141.87      106.04     43.17 o 
  -7   9  10      107.01       54.47     47.41 o 
  -6   9  10      963.23      899.01     39.68 o 
  -5   9  10     2994.32     2915.98     58.55 o 
  -4   9  10        2.62       15.27     19.62 o 
  -3   9  10     1145.56     1147.16     27.43 o 
  -2   9  10      338.54      285.81     24.69 o 
  -1   9  10     4369.41     4201.05     54.58 o 
   0   9  10        0.51       -0.04      2.33 o 
   1   9  10     6162.97     6399.21     66.68 o 
   2   9  10      598.96      629.13     28.08 o 
   3   9  10     4197.15     4319.82     60.81 o 
   4   9  10     1524.84     1395.10     38.35 o 
   5   9  10     3311.21     3436.97     57.83 o 
   6   9  10      161.78      127.06     43.22 o 
   7   9  10      236.29      193.57     45.84 o 
   8   9  10        5.10       27.92     54.09 o 
   9   9  10     2747.24     3007.38    114.82 o 
  10   9  10       89.04       70.17     91.55 o 
  11   9  10      129.36       49.95    129.54 o 
  12   9  10      173.39      135.52    109.40 o 
 -14  10  10     1598.55     1529.77     88.01 o 
 -13  10  10        5.10       29.75     64.70 o 
 -12  10  10       64.38       55.52     80.32 o 
 -11  10  10     1176.40      942.85     61.56 o 
 -10  10  10      710.04      744.85     55.94 o 
  -9  10  10        4.84       17.69     76.57 o 
  -8  10  10     1092.01     1053.91     48.13 o 
  -7  10  10     1387.17     1366.71     68.85 o 
  -6  10  10      146.25      147.13     41.59 o 
  -5  10  10      359.90      371.99     34.32 o 
  -4  10  10     4903.46     5034.00     64.55 o 
  -3  10  10     1198.94     1207.77     41.03 o 
  -2  10  10        0.49        9.19     21.77 o 
  -1  10  10     3991.23     4060.17     55.72 o 
   0  10  10     4531.62     4539.93     58.51 o 
   1  10  10      511.93      477.02     41.68 o 
   2  10  10      247.33      236.65     33.46 o 
   3  10  10     3664.43     3815.43     59.02 o 
   4  10  10     5705.66     5803.05     73.43 o 
   5  10  10      154.90      127.00     43.14 o 
   6  10  10     1718.79     1748.42     47.30 o 
   7  10  10     1087.05     1082.57     47.84 o 
   8  10  10     1835.56     1974.03     65.39 o 
   9  10  10      186.38      163.30     71.86 o 
  10  10  10      860.74      786.30     79.45 o 
  11  10  10      636.86      586.86    111.33 o 
  12  10  10      104.89       48.62    266.81 o 
 -14  11  10        0.15        2.29     31.96 o 
 -13  11  10      805.78      717.76     84.18 o 
 -12  11  10     1136.21     1051.02     75.35 o 
 -11  11  10      419.17      327.46     68.17 o 
 -10  11  10      329.75      238.18     60.67 o 
  -9  11  10     2386.19     2374.49     65.28 o 
  -8  11  10      562.13      541.26     52.14 o 
  -7  11  10     1442.14     1478.67     49.61 o 
  -6  11  10     2524.81     2640.33     52.94 o 
  -5  11  10      442.82      387.35     36.52 o 
  -4  11  10      162.43      123.34     34.16 o 
  -3  11  10      125.46       82.81     34.71 o 
  -2  11  10     3655.16     3546.62     64.66 o 
  -1  11  10      638.00      564.31     33.85 o 
   0  11  10      237.79      230.65     33.21 o 
   1  11  10      748.14      802.33     35.56 o 
   2  11  10     1990.24     1966.88     82.74 o 
   3  11  10     1392.04     1377.80     77.81 o 
   4  11  10     4131.39     4158.21     67.47 o 
   5  11  10      289.52      232.98     46.58 o 
   6  11  10      552.34      489.89     59.13 o 
   7  11  10       11.77        1.09     28.16 o 
   8  11  10     1606.45     1588.79     69.41 o 
   9  11  10      842.57      735.33     78.28 o 
  10  11  10       85.63       77.44     84.40 o 
  11  11  10     1006.59     1049.86    121.71 o 
 -13  12  10     1397.75     1352.15     90.96 o 
 -12  12  10       39.77       39.34     80.63 o 
 -11  12  10     3084.68     3101.50     81.21 o 
 -10  12  10      108.49      115.85     65.20 o 
  -9  12  10      186.30      197.56     61.90 o 
  -8  12  10        4.63      -11.48     48.66 o 
  -7  12  10     6715.38     6660.36     99.04 o 
  -6  12  10      411.04      395.71     42.85 o 
  -5  12  10      121.41      125.70     38.75 o 
  -4  12  10      436.02      413.65     38.65 o 
  -3  12  10     3212.96     3209.25     54.17 o 
  -2  12  10      766.03      725.60     42.05 o 
  -1  12  10     3418.01     3609.38     66.18 o 
   0  12  10       52.49       40.56     39.24 o 
   1  12  10      496.66      467.21     44.94 o 
   2  12  10      335.32      360.70     47.70 o 
   3  12  10     3534.19     3564.24     76.26 o 
   4  12  10      147.57       81.67     66.31 o 
   5  12  10      704.42      585.83     59.15 o 
   6  12  10      408.10      339.69     63.97 o 
   7  12  10     3113.02     3283.59     79.40 o 
   8  12  10      285.17      265.99     77.31 o 
   9  12  10     2217.46     2128.14     84.37 o 
  10  12  10       19.64       12.71     68.95 o 
 -12  13  10     3551.55     3519.32     95.60 o 
 -11  13  10       51.33       52.20     86.53 o 
 -10  13  10      458.94      380.10     73.38 o 
  -9  13  10      190.73      154.70     69.41 o 
  -8  13  10     2677.90     2633.50     69.77 o 
  -7  13  10      575.94      596.87     57.69 o 
  -6  13  10     5547.36     5707.35     79.70 o 
  -5  13  10       14.16       25.07     52.11 o 
  -4  13  10      603.46      595.05     42.92 o 
  -3  13  10      191.70      137.68     47.82 o 
  -2  13  10     5245.05     5442.80    131.17 o 
  -1  13  10        0.21        7.07     45.33 o 
   0  13  10      118.45       92.32     41.80 o 
   1  13  10      621.19      632.98     49.54 o 
   2  13  10     1812.24     1877.50     54.11 o 
   3  13  10      205.44      155.80     69.09 o 
   4  13  10     1970.91     1869.65     98.77 o 
   5  13  10      199.77      118.01     74.74 o 
   6  13  10      292.07      286.65     81.84 o 
   7  13  10       16.48        5.51     59.27 o 
   8  13  10     2767.38     2856.74     84.21 o 
   9  13  10      151.76      110.18    103.28 o 
  10  13  10      767.60      900.53    105.17 o 
  11  13  10       33.79       11.72     97.51 o 
 -12  14  10       32.41       58.55    141.85 o 
 -11  14  10     2624.05     2856.56     88.25 o 
 -10  14  10      623.63      537.18     77.94 o 
  -9  14  10       74.83       52.45     89.21 o 
  -8  14  10       53.22       34.81     72.52 o 
  -7  14  10     4380.32     4305.67     86.07 o 
  -6  14  10      299.92      291.17     51.73 o 
  -5  14  10     1322.29     1273.94     53.55 o 
  -4  14  10     1023.83     1062.45     71.93 o 
  -3  14  10     4481.66     4635.45     82.00 o 
  -2  14  10       38.66       61.63     54.95 o 
  -1  14  10     3506.70     3417.18    124.35 o 
   0  14  10       64.73       27.70     61.34 o 
   1  14  10     1243.89     1183.45     71.85 o 
   2  14  10      196.12      164.64     71.30 o 
   3  14  10     3019.72     3244.53    166.11 o 
   4  14  10       50.26       44.78     85.98 o 
   5  14  10      130.31       75.92     89.74 o 
   6  14  10       86.85       60.67     86.88 o 
   7  14  10     2161.03     2361.60    188.35 o 
   8  14  10       13.08      117.43    134.64 o 
   9  14  10      795.99      719.20    123.71 o 
  10  14  10      548.77      580.65    183.03 o 
 -11  15  10      217.30      176.74    101.52 o 
 -10  15  10      621.56      539.42     88.45 o 
  -9  15  10      938.33      950.30     82.98 o 
  -8  15  10      465.68      487.42     77.57 o 
  -7  15  10      127.72       98.22     78.69 o 
  -6  15  10     2100.00     2155.30     57.63 o 
  -5  15  10     1332.33     1435.79     60.80 o 
  -4  15  10       49.00       32.37     55.45 o 
  -3  15  10      201.47      171.05     57.44 o 
  -2  15  10     3059.80     3189.67     70.31 o 
  -1  15  10      362.31      337.41    103.24 o 
   0  15  10     1160.40     1214.71    104.83 o 
   1  15  10      114.14      111.73     71.78 o 
   2  15  10     2219.86     2344.72     95.44 o 
   3  15  10        9.07       -7.60     37.35 o 
   4  15  10      510.93      500.64     89.33 o 
   5  15  10     1086.31     1136.48    105.57 o 
   6  15  10      653.52      561.45    103.54 o 
   7  15  10        1.16       35.54     75.03 o 
   8  15  10     1178.56     1162.93    121.22 o 
   9  15  10      788.91      681.35    189.29 o 
 -10  16  10     1219.40     1264.57     98.24 o 
  -9  16  10        0.05      -20.49    112.03 o 
  -8  16  10      506.05      438.72     86.07 o 
  -7  16  10      956.42      972.35     78.59 o 
  -6  16  10      712.05      672.24     71.81 o 
  -5  16  10      588.07      493.20     69.80 o 
  -4  16  10      587.50      473.97     82.41 o 
  -3  16  10     1955.08     2111.69     82.75 o 
  -2  16  10       52.25        4.10     18.13 o 
  -1  16  10     1452.28     1237.36    113.89 o 
   0  16  10     2170.90     2197.37    119.75 o 
   1  16  10       81.30       96.37     90.17 o 
   2  16  10       82.48       89.86     96.88 o 
   3  16  10     1948.20     2132.14     95.43 o 
   4  16  10     1850.40     1943.95     99.78 o 
   5  16  10       36.61      -18.47     63.62 o 
   6  16  10      133.08       71.83    148.51 o 
   7  16  10     1299.90     1192.51    123.44 o 
 -10  17  10      203.21      151.06    180.49 o 
  -9  17  10      464.16      396.45     99.98 o 
  -8  17  10      142.15      145.05     97.66 o 
  -7  17  10      220.67      221.29    107.08 o 
  -6  17  10       31.62       39.36     96.24 o 
  -5  17  10     1693.47     1728.38     95.77 o 
  -4  17  10        5.92        2.20     76.67 o 
  -3  17  10      813.87      851.96    104.70 o 
  -2  17  10       31.18       30.90    106.17 o 
  -1  17  10      873.46      867.31    127.35 o 
   0  17  10      518.33      471.42    132.54 o 
   1  17  10      977.08      904.31     96.04 o 
   2  17  10       98.28       69.73     89.45 o 
   3  17  10      688.27      652.78    106.68 o 
   4  17  10      137.52      163.49    120.14 o 
   5  17  10     2302.27     2454.12    116.44 o 
   6  17  10        3.76       16.62    139.88 o 
  -7  18  10       25.50       38.63    176.90 o 
  -6  18  10      470.83      520.07    110.20 o 
  -5  18  10        1.08        0.51    518.22 o 
  -4  18  10     1184.93     1169.65    104.26 o 
  -3  18  10       64.36       46.09    172.64 o 
  -2  18  10       34.11       23.18    134.27 o 
  -1  18  10      451.80      472.22    143.33 o 
   0  18  10     2048.62     2043.12    145.33 o 
   1  18  10       65.46       62.99    114.25 o 
   2  18  10        8.50       -6.68     45.49 o 
   3  18  10      181.63      229.70    113.56 o 
   4  18  10     1011.25     1038.26    123.81 o 
   5  18  10        1.75       16.52   1867.56 o 
  -6  19  10     1070.26     1062.85    187.42 o 
  -5  19  10      774.60      838.97    118.86 o 
  -4  19  10       39.97       17.58   5385.14 o 
  -3  19  10      136.25      111.89    181.03 o 
  -2  19  10     1618.63     1680.13    160.25 o 
  -1  19  10      698.94      780.72    162.91 o 
   0  19  10      108.65       94.31    204.07 o 
   1  19  10      250.22      230.31    130.23 o 
   2  19  10      470.75      454.90    199.54 o 
   3  19  10       91.19      154.39    186.89 o 
 -15   0  11      615.17      543.08    125.35 o 
 -13   0  11     3346.91     3574.59     89.35 o 
 -11   0  11     1999.98     1944.90    121.62 o 
  -9   0  11       78.20       55.60     54.77 o 
  -7   0  11     9440.20     9576.77    255.02 o 
  -5   0  11     5001.52     5114.15     81.48 o 
  -3   0  11    25156.15    25638.97    255.59 o 
  -1   0  11    13667.76    13717.87    131.74 o 
   1   0  11      182.60      146.38     33.34 o 
   3   0  11    18781.09    18616.87    163.28 o 
   5   0  11     1477.00     1283.78     49.87 o 
   7   0  11    17862.57    19202.38    268.01 o 
   9   0  11      284.37      176.37     95.38 o 
  11   0  11     2958.92     3164.45    139.20 o 
  13   0  11     1564.18     1352.58    168.37 o 
 -17   1  11        0.97      -38.90    132.81 o 
 -16   1  11      834.11      623.14    144.00 o 
 -15   1  11        5.26       -3.35     41.30 o 
 -14   1  11       28.77       34.03     55.72 o 
 -13   1  11        0.25       -5.10     37.21 o 
 -12   1  11      901.37      862.90     44.36 o 
 -11   1  11        2.00       -4.53      6.86 o 
 -10   1  11     2007.05     1962.21     43.51 o 
  -9   1  11       25.02       34.79     34.63 o 
  -8   1  11     6334.96     6787.03     89.33 o 
  -7   1  11      591.13      565.65     27.15 o 
  -6   1  11     8077.67     8036.41     75.02 o 
  -5   1  11      603.86      580.53     23.21 o 
  -4   1  11       11.88        5.78      8.27 o 
  -3   1  11     1316.66     1291.36     22.11 o 
  -2   1  11    16924.74    16665.25     76.46 o 
  -1   1  11       18.87       12.37     10.23 o 
   0   1  11     3524.52     3646.19     39.90 o 
   1   1  11     2112.13     2123.78     42.99 o 
   2   1  11    16499.01    16625.84     84.06 o 
   3   1  11     1205.97     1110.00     26.00 o 
   4   1  11     2720.76     2803.62     38.22 o 
   5   1  11     1404.89     1337.97     35.82 o 
   6   1  11     1059.58     1007.38     40.30 o 
   7   1  11      161.59      136.51     57.58 o 
   8   1  11     5907.92     6127.76    115.00 o 
   9   1  11      984.17      928.69     68.29 o 
  10   1  11      109.87       95.87     83.40 o 
  11   1  11      189.14      201.66     89.49 o 
  12   1  11     3084.63     3137.87    104.99 o 
  13   1  11      431.59      402.34    116.66 o 
 -17   2  11     1028.53      974.41    181.69 o 
 -16   2  11       24.57       -7.99    124.95 o 
 -15   2  11     1126.22     1063.52    134.41 o 
 -14   2  11      327.40      305.10     77.38 o 
 -13   2  11     3064.93     3067.50     69.84 o 
 -12   2  11       16.10      -19.01     46.57 o 
 -11   2  11     2631.53     2664.01     51.40 o 
 -10   2  11      230.60      208.47     35.39 o 
  -9   2  11       80.72       99.07     32.42 o 
  -8   2  11        1.37        3.65      9.87 o 
  -7   2  11     8601.27     8608.63    106.50 o 
  -6   2  11       10.31        5.64     17.86 o 
  -5   2  11     2424.53     2394.89     40.64 o 
  -4   2  11     3596.04     3640.19     55.35 o 
  -3   2  11    17924.71    17745.24    188.56 o 
  -2   2  11      687.78      672.41     18.68 o 
  -1   2  11     3138.33     3246.20     36.48 o 
   0   2  11     3858.68     3926.43     46.37 o 
   1   2  11     2971.46     2914.01     33.46 o 
   2   2  11      447.34      454.81     20.79 o 
   3   2  11     4828.16     4790.14     67.95 o 
   4   2  11     1473.54     1469.72     30.83 o 
   5   2  11        0.87        0.49      5.39 o 
   6   2  11      871.24      895.80     49.30 o 
   7   2  11     5509.89     5647.17    105.44 o 
   8   2  11     3492.84     3800.59     93.00 o 
   9   2  11      557.12      472.04     71.61 o 
  10   2  11     1576.39     1436.95     81.04 o 
  11   2  11      166.83      149.74     96.87 o 
  12   2  11      115.70       99.73    102.79 o 
  13   2  11     1831.53     1748.08    118.21 o 
 -17   3  11      287.11      265.08    176.50 o 
 -16   3  11      451.59      429.46    163.31 o 
 -15   3  11      308.85      265.68     98.26 o 
 -14   3  11        7.06        6.85     25.25 o 
 -13   3  11     1178.54     1122.20     81.86 o 
 -12   3  11      603.69      586.82     51.12 o 
 -11   3  11      164.97       88.01     40.85 o 
 -10   3  11      628.14      609.12     35.81 o 
  -9   3  11     3957.52     4181.55     58.53 o 
  -8   3  11     2887.71     2842.79     47.80 o 
  -7   3  11      828.57      751.39     27.52 o 
  -6   3  11      674.71      606.43     26.05 o 
  -5   3  11     2917.66     3046.27     45.53 o 
  -4   3  11      271.02      215.19     23.04 o 
  -3   3  11      249.53      245.67     19.89 o 
  -2   3  11     1865.12     1774.94     27.25 o 
  -1   3  11      721.57      684.58     17.93 o 
   0   3  11        8.59        0.60     14.51 o 
   1   3  11     1756.07     1761.76     27.25 o 
   2   3  11     2742.63     2719.98     37.29 o 
   3   3  11     1753.90     1824.52     32.53 o 
   4   3  11        0.56       -1.67      7.54 o 
   5   3  11     1978.82     2057.89     40.59 o 
   6   3  11        5.91        7.65     14.28 o 
   7   3  11       68.67       21.93     53.25 o 
   8   3  11      291.22      230.43     60.12 o 
   9   3  11     1172.19     1088.72     71.30 o 
  10   3  11      727.31      728.34    163.24 o 
  11   3  11      374.23      315.52     91.17 o 
  12   3  11      743.30      751.74    106.33 o 
  13   3  11     1175.96     1018.64    123.85 o 
 -16   4  11      170.51      233.11    158.78 o 
 -15   4  11       98.60       89.41    101.74 o 
 -14   4  11     5454.45     6025.86    126.47 o 
 -13   4  11      456.27      417.12     77.43 o 
 -12   4  11      131.06      115.35     66.19 o 
 -11   4  11      274.92      279.91     47.03 o 
 -10   4  11     3846.61     3908.11     58.58 o 
  -9   4  11        0.08        4.43     20.02 o 
  -8   4  11     1543.58     1549.00     36.75 o 
  -7   4  11      113.35       94.20     28.11 o 
  -6   4  11     2130.96     2091.41     40.63 o 
  -5   4  11      136.62       82.68     24.29 o 
  -4   4  11     5590.12     5741.27     69.07 o 
  -3   4  11     1385.46     1223.62     25.49 o 
  -2   4  11     3176.06     3028.77     32.59 o 
  -1   4  11        0.50       12.28     16.00 o 
   0   4  11     3535.27     3615.99     37.22 o 
   1   4  11     1106.85     1064.46     22.78 o 
   2   4  11        1.79       15.86     12.65 o 
   3   4  11      249.25      174.55     23.49 o 
   4   4  11     1699.51     1736.74     37.57 o 
   5   4  11       22.53        1.28     14.49 o 
   6   4  11      712.96      646.28     47.75 o 
   7   4  11       84.53       23.28     38.85 o 
   8   4  11      990.78      856.14     64.84 o 
   9   4  11        0.07       37.83     92.45 o 
  10   4  11     1397.65     1433.44    101.17 o 
  11   4  11      283.55      260.31     95.91 o 
  12   4  11       17.40       21.18    116.31 o 
  13   4  11       10.20       13.60     94.02 o 
 -16   5  11      589.42      511.65    170.77 o 
 -15   5  11      965.17      899.10    136.47 o 
 -14   5  11       44.18       30.83     41.41 o 
 -13   5  11     1627.87     1620.47     91.91 o 
 -12   5  11      844.54      797.79     68.57 o 
 -11   5  11        5.44       -9.31     24.43 o 
 -10   5  11        1.36       17.76     54.85 o 
  -9   5  11     4820.46     5097.29     64.16 o 
  -8   5  11     1280.17     1189.70     33.27 o 
  -7   5  11      577.12      500.38     28.92 o 
  -6   5  11      654.26      575.61     36.66 o 
  -5   5  11     2042.95     2172.84     45.15 o 
  -4   5  11      911.04      836.97     29.98 o 
  -3   5  11      138.48      132.87     20.08 o 
  -2   5  11      330.84      316.33     20.19 o 
  -1   5  11     1576.88     1521.94     25.49 o 
   0   5  11      767.96      661.26     19.63 o 
   1   5  11     1233.57     1238.47     24.56 o 
   2   5  11       33.99       33.20     21.72 o 
   3   5  11     2914.93     3011.34     50.95 o 
   4   5  11      132.10       91.43     29.88 o 
   5   5  11     1078.49     1204.03     34.66 o 
   6   5  11      379.98      284.49     36.59 o 
   7   5  11       10.41       -8.55     17.22 o 
   8   5  11       61.24       75.52     67.08 o 
   9   5  11     1008.43     1014.04     75.49 o 
  10   5  11        6.86       -1.26     31.17 o 
  11   5  11      850.53      769.37     99.41 o 
  12   5  11       43.49      122.84     98.96 o 
  13   5  11     1239.74     1163.71    128.19 o 
 -16   6  11       16.88       33.57    110.88 o 
 -15   6  11      753.41      760.25    102.55 o 
 -14   6  11     1069.98      965.12     90.66 o 
 -13   6  11      540.70      479.62     80.89 o 
 -12   6  11       96.58       69.07     71.14 o 
 -11   6  11     3259.82     3480.54    145.26 o 
 -10   6  11      529.78      407.86     59.85 o 
  -9   6  11      750.37      715.40     53.11 o 
  -8   6  11     1780.94     1908.60     64.14 o 
  -7   6  11     6470.19     6711.54     79.28 o 
  -6   6  11       21.99       32.92     30.82 o 
  -5   6  11       16.53        9.84     18.15 o 
  -4   6  11     4156.03     4414.99     61.17 o 
  -3   6  11     3547.07     3707.24     45.84 o 
  -2   6  11      908.97      855.68     22.88 o 
  -1   6  11      313.34      295.54     20.25 o 
   0   6  11     1212.13     1175.94     24.28 o 
   1   6  11      276.38      252.26     21.57 o 
   2   6  11      133.02      108.74     23.17 o 
   3   6  11      549.57      509.14     26.27 o 
   4   6  11     1518.76     1566.02     38.14 o 
   5   6  11      177.26      154.86     33.85 o 
   6   6  11     1815.09     1886.54     48.68 o 
   7   6  11      953.60      910.43     42.14 o 
   8   6  11     2852.55     2786.88     96.91 o 
   9   6  11      642.26      539.14     79.28 o 
  10   6  11     1034.43      946.52     89.75 o 
  11   6  11       37.31       39.14     80.06 o 
  12   6  11       19.81      -18.13    231.30 o 
 -16   7  11     2138.53     2146.76    176.50 o 
 -15   7  11       99.08       82.69    101.34 o 
 -14   7  11       47.44       22.60    250.72 o 
 -13   7  11       48.00       44.83     77.27 o 
 -12   7  11     3979.24     4347.77    108.41 o 
 -11   7  11      210.68      187.42     66.89 o 
 -10   7  11     1067.31      985.39     62.35 o 
  -9   7  11      353.40      281.92     56.59 o 
  -8   7  11     4465.77     4706.77     97.86 o 
  -7   7  11      261.40      232.22     47.36 o 
  -6   7  11     3556.00     3518.98     80.15 o 
  -5   7  11      290.21      228.36     30.87 o 
  -4   7  11     1581.65     1655.27     35.23 o 
  -3   7  11      726.70      770.52     23.04 o 
  -2   7  11     6095.95     6394.60     54.98 o 
  -1   7  11      124.93       90.23     20.12 o 
   0   7  11     1363.06     1373.20     26.61 o 
   1   7  11     4154.13     4464.61     52.28 o 
   2   7  11     5836.66     6004.52     58.13 o 
   3   7  11      717.32      727.59     27.54 o 
   4   7  11     3542.74     3640.54     56.24 o 
   5   7  11     1128.60     1076.50     36.77 o 
   6   7  11      695.25      664.88     39.04 o 
   7   7  11        0.60       11.78     24.91 o 
   8   7  11     3434.46     3423.07     76.06 o 
   9   7  11      979.56      804.90     81.62 o 
  10   7  11        3.07      -26.49     47.41 o 
  11   7  11      200.18      150.77    110.13 o 
  12   7  11     1584.56     1540.30    115.93 o 
 -15   8  11      717.10      777.54     92.69 o 
 -14   8  11       93.10       65.46    107.03 o 
 -13   8  11     1999.13     1937.60    149.19 o 
 -12   8  11        4.63       -2.84     25.12 o 
 -11   8  11     2884.46     2971.95     90.67 o 
 -10   8  11        0.12      -14.86     56.73 o 
  -9   8  11      129.33       74.31     57.26 o 
  -8   8  11      246.57      198.71     55.59 o 
  -7   8  11     3859.24     4067.31     90.59 o 
  -6   8  11      556.28      487.84     47.89 o 
  -5   8  11     3768.24     3794.69     82.74 o 
  -4   8  11      733.57      779.32     36.06 o 
  -3   8  11     6196.76     6667.91     56.19 o 
  -2   8  11        5.87        2.41      5.67 o 
  -1   8  11     5996.46     6155.19     56.29 o 
   0   8  11      105.28       93.15     29.58 o 
   1   8  11      886.11      791.43     27.46 o 
   2   8  11     1549.69     1660.87     33.91 o 
   3   8  11     9823.41    10361.05    126.76 o 
   4   8  11      145.51      102.01     35.27 o 
   5   8  11      501.41      366.87     38.30 o 
   6   8  11     2417.13     2431.59     51.72 o 
   7   8  11     8273.94     9010.22    141.14 o 
   8   8  11      917.31      785.54     61.35 o 
   9   8  11      837.79      793.15     84.11 o 
  10   8  11       95.46       88.64    106.86 o 
  11   8  11      487.87      352.21    107.99 o 
  12   8  11      138.68      146.03    112.30 o 
 -14   9  11       82.86       73.43     86.88 o 
 -13   9  11        1.89       -3.83     43.59 o 
 -12   9  11     1602.51     1654.73     67.94 o 
 -11   9  11      139.27      135.42     65.20 o 
 -10   9  11     1387.15     1391.07     69.40 o 
  -9   9  11      291.89      228.87     63.58 o 
  -8   9  11     4255.84     4380.41     99.50 o 
  -7   9  11      116.10       50.98     55.31 o 
  -6   9  11     2591.82     2743.38     75.40 o 
  -5   9  11      109.81      102.97     32.59 o 
  -4   9  11       87.87       92.87     31.89 o 
  -3   9  11       11.99       17.07     26.76 o 
  -2   9  11     5695.08     5578.59     63.92 o 
  -1   9  11      139.15       98.13     30.78 o 
   0   9  11     3248.93     3230.00     50.20 o 
   1   9  11        0.91        1.08      4.89 o 
   2   9  11     8903.58     9402.12     75.88 o 
   3   9  11       80.60       78.49     35.86 o 
   4   9  11     2545.09     2568.50     51.46 o 
   5   9  11      433.27      398.25     42.30 o 
   6   9  11     1136.25     1090.09     44.80 o 
   7   9  11        3.25       -3.96     29.70 o 
   8   9  11     4445.64     4795.57    136.39 o 
   9   9  11      676.09      726.09     72.39 o 
  10   9  11       53.47       37.21    125.38 o 
  11   9  11       34.69       13.42     48.70 o 
 -14  10  11       33.07       48.38    110.63 o 
 -13  10  11     2838.69     3032.22     84.72 o 
 -12  10  11       52.84       59.12     81.68 o 
 -11  10  11     1751.31     1723.33     66.93 o 
 -10  10  11      150.64      129.03     56.02 o 
  -9  10  11      483.64      477.03     56.62 o 
  -8  10  11       98.59       73.22     50.31 o 
  -7  10  11     3123.43     3360.60     69.44 o 
  -6  10  11      376.10      360.04     43.74 o 
  -5  10  11     1982.91     1889.83     43.94 o 
  -4  10  11      185.20      191.02     34.28 o 
  -3  10  11     5640.87     5778.06     68.29 o 
  -2  10  11      375.20      344.38     33.33 o 
  -1  10  11     3131.74     2971.19     49.95 o 
   0  10  11     1648.69     1678.38     45.59 o 
   1  10  11       55.16       52.07     38.28 o 
   2  10  11       12.41       11.60     31.47 o 
   3  10  11     5010.51     5114.06    100.36 o 
   4  10  11     1957.99     1940.70     47.04 o 
   5  10  11      877.84      876.00     45.50 o 
   6  10  11      613.96      591.55     47.58 o 
   7  10  11     5055.18     5323.70     79.27 o 
   8  10  11       99.74       93.54     68.47 o 
   9  10  11      982.55      999.37     78.24 o 
  10  10  11      767.35      812.13    128.21 o 
  11  10  11      472.95      431.57    120.28 o 
 -13  11  11       99.87       84.60     84.73 o 
 -12  11  11     1426.34     1514.31     79.35 o 
 -11  11  11      308.29      242.11     73.80 o 
 -10  11  11     1343.31     1433.56     65.30 o 
  -9  11  11       27.54       43.46     45.60 o 
  -8  11  11     6819.91     7445.68    107.04 o 
  -7  11  11       82.53       72.94     51.97 o 
  -6  11  11      856.92      804.70     48.17 o 
  -5  11  11      728.62      626.38     39.34 o 
  -4  11  11      880.66      816.01     37.71 o 
  -3  11  11      192.33      142.57     42.83 o 
  -2  11  11     1573.51     1441.76     43.30 o 
  -1  11  11     1240.64     1327.19     37.97 o 
   0  11  11      319.96      269.28     36.43 o 
   1  11  11      678.29      656.29     37.21 o 
   2  11  11     2966.22     3156.66     64.72 o 
   3  11  11        3.19        1.99     11.13 o 
   4  11  11      278.49      241.70     45.40 o 
   5  11  11     1162.22     1194.07     55.82 o 
   6  11  11       15.80       -2.00     93.00 o 
   7  11  11       32.04        5.79     47.16 o 
   8  11  11      646.12      530.00     76.54 o 
   9  11  11      849.92      812.86     85.20 o 
  10  11  11      493.49      486.21    118.94 o 
 -13  12  11      907.79      873.20     97.00 o 
 -12  12  11        0.60        2.42     55.08 o 
 -11  12  11      649.62      702.64     76.68 o 
 -10  12  11     1554.76     1436.84     72.29 o 
  -9  12  11      152.09      121.62     67.48 o 
  -8  12  11      190.31      187.21     58.63 o 
  -7  12  11      227.69      207.98     53.36 o 
  -6  12  11     2026.04     2142.24     51.05 o 
  -5  12  11      108.27       87.99     43.35 o 
  -4  12  11      312.14      252.68     46.25 o 
  -3  12  11     3578.68     3636.18     70.91 o 
  -2  12  11      296.79      283.22     40.55 o 
  -1  12  11       33.34        5.01     22.96 o 
   0  12  11      930.46      963.45     39.93 o 
   1  12  11       73.02       65.09     52.68 o 
   2  12  11        0.38        9.81     16.57 o 
   3  12  11      261.96      190.53     50.19 o 
   4  12  11     1139.81     1123.31     56.91 o 
   5  12  11      832.17      808.87     91.69 o 
   6  12  11      352.38      348.13     71.67 o 
   7  12  11      420.62      319.15     73.75 o 
   8  12  11      175.73      134.03     83.13 o 
   9  12  11       18.52       -2.91     83.08 o 
  10  12  11     1406.53     1462.27    102.50 o 
 -12  13  11       35.30        3.58     16.02 o 
 -11  13  11      370.40      329.17     85.07 o 
 -10  13  11      114.31      112.68     85.05 o 
  -9  13  11     1678.52     1699.49     69.59 o 
  -8  13  11       89.32       84.02     61.93 o 
  -7  13  11       86.85       41.82     53.93 o 
  -6  13  11       78.19       80.89     46.71 o 
  -5  13  11     1807.83     1929.74     63.09 o 
  -4  13  11       50.80       37.33     59.37 o 
  -3  13  11       24.85       72.71     46.25 o 
  -2  13  11      251.58      296.05     49.64 o 
  -1  13  11     1523.05     1631.19     45.55 o 
   0  13  11      397.36      321.82     53.14 o 
   1  13  11        7.67       -0.19     35.81 o 
   2  13  11     1556.69     1593.75     55.09 o 
   3  13  11      161.62      183.90     75.68 o 
   4  13  11       31.28       81.47     78.38 o 
   5  13  11      521.76      523.18     86.55 o 
   6  13  11       33.83        1.20     50.37 o 
   7  13  11        6.91        8.50     47.44 o 
   8  13  11        4.94        6.80     95.81 o 
   9  13  11      649.63      681.14    100.61 o 
  10  13  11       95.70      106.83    198.61 o 
 -12  14  11       68.35      107.36    179.43 o 
 -11  14  11      249.59      233.25     95.75 o 
 -10  14  11     1305.84     1333.22     81.40 o 
  -9  14  11      204.27      192.36     79.92 o 
  -8  14  11      529.56      456.77     70.77 o 
  -7  14  11     1226.74     1190.14     66.62 o 
  -6  14  11     1334.27     1252.67     53.67 o 
  -5  14  11      142.11      153.02     56.99 o 
  -4  14  11     1071.89      968.07     57.94 o 
  -3  14  11        1.48        6.64     26.46 o 
  -2  14  11      788.64      689.23     55.43 o 
  -1  14  11      520.13      555.46     48.94 o 
   0  14  11     1127.57     1068.46     56.91 o 
   1  14  11      288.32      179.62     73.98 o 
   2  14  11       15.67        9.82     61.25 o 
   3  14  11       29.44       16.53     40.02 o 
   4  14  11      646.96      613.09     86.08 o 
   5  14  11      258.10      226.94     95.44 o 
   6  14  11      430.23      437.80    101.40 o 
   7  14  11      666.40      612.35    109.93 o 
   8  14  11      367.70      329.07    118.53 o 
   9  14  11      421.80      530.16    183.16 o 
 -11  15  11        0.19      -15.06     83.27 o 
 -10  15  11       78.68       16.07    214.03 o 
  -9  15  11      280.61      252.78     86.89 o 
  -8  15  11      306.83      300.20     78.20 o 
  -7  15  11      175.98      169.15     74.27 o 
  -6  15  11     2238.74     2088.53     70.26 o 
  -5  15  11      241.02      141.28     66.88 o 
  -4  15  11      399.15      328.94     63.01 o 
  -3  15  11       79.39       37.75     66.56 o 
  -2  15  11     2714.01     2729.68     67.52 o 
  -1  15  11      179.50      144.66    121.08 o 
   0  15  11       58.19       56.29     78.23 o 
   1  15  11      848.88      702.22     84.33 o 
   2  15  11      247.02      247.44     93.45 o 
   3  15  11      106.84       31.74    132.93 o 
   4  15  11      436.16      416.75     96.16 o 
   5  15  11      825.86      902.17    102.58 o 
   6  15  11      158.84      180.12    110.32 o 
   7  15  11      169.13      150.51    124.11 o 
   8  15  11      132.08      105.90    175.43 o 
 -10  16  11       54.17       87.70    140.41 o 
  -9  16  11       55.20       17.94     62.37 o 
  -8  16  11      207.02      162.75     93.15 o 
  -7  16  11     2065.30     1955.61    101.35 o 
  -6  16  11       85.61       60.10     76.53 o 
  -5  16  11      366.61      339.16     74.43 o 
  -4  16  11      660.63      516.08     70.29 o 
  -3  16  11      502.07      431.28     87.73 o 
  -2  16  11       12.63       -8.39     86.98 o 
  -1  16  11     3622.81     3966.36    154.79 o 
   0  16  11     1690.93     1832.58     90.37 o 
   1  16  11      622.47      478.93     92.63 o 
   2  16  11       51.56       32.55     91.56 o 
   3  16  11     2699.35     2908.63    102.65 o 
   4  16  11      398.80      517.98    104.63 o 
   5  16  11       14.37        2.13     10.52 o 
   6  16  11      414.42      373.75    120.56 o 
   7  16  11      539.89      515.64    171.70 o 
  -9  17  11       12.13      -18.09    121.94 o 
  -8  17  11      241.66      214.76    123.63 o 
  -7  17  11        0.18       39.30    117.49 o 
  -6  17  11     1791.36     1955.70    106.36 o 
  -5  17  11      142.83      113.03    101.51 o 
  -4  17  11        7.25        0.00      1.20 o 
  -3  17  11        0.60      -27.44     82.06 o 
  -2  17  11     2311.63     2570.35    135.74 o 
  -1  17  11      147.77      160.11    140.40 o 
   0  17  11      428.22      366.85    130.54 o 
   1  17  11      159.78      160.03    120.37 o 
   2  17  11     1751.42     1694.94    108.85 o 
   3  17  11        1.31        9.64     86.09 o 
   4  17  11     2208.32     2211.95    118.34 o 
   5  17  11       46.17       73.72    135.10 o 
  -7  18  11     2171.17     2215.22    181.43 o 
  -6  18  11        9.07        7.52     91.27 o 
  -5  18  11      344.86      349.97    114.78 o 
  -4  18  11       13.76       31.17    158.25 o 
  -3  18  11     1099.98      889.29    152.79 o 
  -2  18  11       71.17       45.29    161.31 o 
  -1  18  11     1912.71     1841.58    152.26 o 
   0  18  11      185.55      161.98    132.81 o 
   1  18  11      261.22      202.77    115.85 o 
   2  18  11       86.78       84.10    142.63 o 
   3  18  11     3064.37     3158.08    369.45 o 
   4  18  11       46.21       48.89    127.48 o 
  -6  19  11     1020.61     1054.60    199.14 o 
   2  19  11      881.15      839.73    205.67 o 
   3  19  11        0.80       12.92    321.16 o 
 -14   0  12     1900.74     1828.26    124.81 o 
 -12   0  12      105.21       91.18     71.31 o 
 -10   0  12     1012.33      942.67     51.42 o 
  -8   0  12       62.09       32.76     45.36 o 
  -6   0  12       96.64       44.65     40.09 o 
  -4   0  12     1900.83     2573.55    224.92 o 
  -2   0  12      883.60      783.05     36.88 o 
   0   0  12     2493.68     2551.92    109.70 o 
   2   0  12       94.99       85.41     34.97 o 
   4   0  12      480.89      519.89     42.95 o 
   6   0  12    11546.94    12021.07    334.41 o 
   8   0  12     3417.79     3500.00    131.61 o 
  10   0  12     3033.57     3180.17    136.40 o 
  12   0  12      238.51      208.07    154.25 o 
 -17   1  12      236.78      164.78    222.06 o 
 -16   1  12      229.01      165.31    187.02 o 
 -15   1  12      676.26      637.53    143.86 o 
 -14   1  12       91.54      119.47     71.43 o 
 -13   1  12      189.79      171.69     56.11 o 
 -12   1  12      637.70      577.55     45.90 o 
 -11   1  12      363.96      266.84     41.98 o 
 -10   1  12       43.20       17.10     19.45 o 
  -9   1  12     1990.52     2092.48     44.66 o 
  -8   1  12      154.79      136.31     30.71 o 
  -7   1  12      130.44      121.81     28.72 o 
  -6   1  12      166.78      148.23     27.38 o 
  -5   1  12      484.58      476.08     25.83 o 
  -4   1  12      166.33      156.66     24.10 o 
  -3   1  12      142.34      109.10     17.54 o 
  -2   1  12     1633.54     1495.80     24.53 o 
  -1   1  12       10.31        2.57      6.17 o 
   0   1  12     2689.96     2605.70     38.87 o 
   1   1  12     8801.60     8952.95     74.17 o 
   2   1  12     1380.47     1413.01     28.74 o 
   3   1  12      267.43      233.93     24.14 o 
   4   1  12     3160.79     3270.28     52.52 o 
   5   1  12     3103.69     3207.42     54.13 o 
   6   1  12       74.56       75.31     40.10 o 
   7   1  12       83.21       78.21     56.71 o 
   8   1  12      888.79      885.46     74.33 o 
   9   1  12      575.85      545.05     77.54 o 
  10   1  12       10.49       17.03     47.73 o 
  11   1  12     2322.24     2298.99    100.31 o 
  12   1  12      456.55      424.78    115.50 o 
 -17   2  12     1537.76     1364.17    188.35 o 
 -16   2  12      286.30      325.42    167.71 o 
 -15   2  12      510.52      500.46    136.67 o 
 -14   2  12     3159.74     3385.09     97.30 o 
 -13   2  12     2758.41     2878.13    109.69 o 
 -12   2  12      159.20      119.10     47.48 o 
 -11   2  12      380.76      322.32     42.42 o 
 -10   2  12     3278.42     3399.61     63.94 o 
  -9   2  12      587.68      550.84     35.03 o 
  -8   2  12       19.05       29.62     22.49 o 
  -7   2  12      815.99      801.11     29.45 o 
  -6   2  12      538.85      489.77     27.84 o 
  -5   2  12      909.06      847.06     27.75 o 
  -4   2  12     5487.12     5565.73     62.11 o 
  -3   2  12     2335.29     2348.90     28.43 o 
  -2   2  12      950.45      882.87     21.62 o 
  -1   2  12     6039.26     5801.31     50.46 o 
   0   2  12     1695.02     1657.86     30.00 o 
   1   2  12      116.66      106.74     21.94 o 
   2   2  12       33.55       34.67     22.96 o 
   3   2  12     5242.40     5421.46     53.86 o 
   4   2  12      629.90      610.26     26.30 o 
   5   2  12      881.67      814.01     34.02 o 
   6   2  12     2360.82     2209.71     79.42 o 
   7   2  12     2761.12     2797.77    162.05 o 
   8   2  12     1992.44     1901.08     72.07 o 
   9   2  12      856.68      843.52     80.25 o 
  10   2  12      312.47      247.82     86.32 o 
  11   2  12      837.10      840.92    105.37 o 
  12   2  12      123.83      140.05     98.71 o 
 -16   3  12     1537.54     1477.39    161.98 o 
 -15   3  12      204.91      165.97    100.78 o 
 -14   3  12      129.60       82.24     86.11 o 
 -13   3  12      145.87      132.84     75.90 o 
 -12   3  12     3799.25     3935.95     64.88 o 
 -11   3  12        3.06       45.73     34.70 o 
 -10   3  12     2531.70     2615.44     59.28 o 
  -9   3  12     2755.04     2800.41     57.26 o 
  -8   3  12     3506.96     3668.89     55.49 o 
  -7   3  12      913.00      745.95     36.47 o 
  -6   3  12     3535.83     3789.33     53.75 o 
  -5   3  12      588.68      628.97     26.88 o 
  -4   3  12     1478.48     1419.56     33.92 o 
  -3   3  12        5.70        7.29      9.28 o 
  -2   3  12     8213.92     8327.58     58.39 o 
  -1   3  12       24.25       19.65     18.27 o 
   0   3  12      183.59      162.03     19.86 o 
   1   3  12     1477.70     1405.49     26.33 o 
   2   3  12    10164.62    10121.86     84.02 o 
   3   3  12      721.38      675.78     25.29 o 
   4   3  12     1906.35     1953.19     35.90 o 
   5   3  12        1.12        0.85     18.58 o 
   6   3  12      494.17      476.26     44.34 o 
   7   3  12      493.26      389.63     49.16 o 
   8   3  12     1861.67     1966.59    172.70 o 
   9   3  12       25.75        0.19     11.59 o 
  10   3  12      188.84      132.88     92.54 o 
  11   3  12      439.46      347.49    109.02 o 
  12   3  12     1761.61     1878.61    151.66 o 
 -16   4  12       87.75       75.26    144.53 o 
 -15   4  12     1766.22     1908.66    100.93 o 
 -14   4  12      462.96      443.96     91.88 o 
 -13   4  12     2453.71     2547.97    203.41 o 
 -12   4  12      116.59      128.90     87.70 o 
 -11   4  12     7144.38     8038.49    104.41 o 
 -10   4  12      314.82      288.37     38.45 o 
  -9   4  12      330.59      284.20     35.95 o 
  -8   4  12      176.54      116.84     33.73 o 
  -7   4  12    11632.72    11983.92    130.39 o 
  -6   4  12       92.68       77.20     27.79 o 
  -5   4  12     2700.67     2588.67     66.51 o 
  -4   4  12     1016.33      992.50     34.28 o 
  -3   4  12    17639.85    18055.70    161.10 o 
  -2   4  12      503.74      394.61     21.31 o 
  -1   4  12     3323.85     3386.97     37.07 o 
   0   4  12      478.81      434.11     20.57 o 
   1   4  12     5575.55     5382.00     48.32 o 
   2   4  12     1601.33     1438.51     27.66 o 
   3   4  12     5350.96     5324.23     55.78 o 
   4   4  12      437.35      386.17     28.61 o 
   5   4  12      145.26      127.20     34.35 o 
   6   4  12       13.24       -1.93     34.04 o 
   7   4  12     3021.57     3173.70     71.91 o 
   8   4  12      310.15      212.89     72.80 o 
   9   4  12     1212.98     1142.68     81.13 o 
  10   4  12       71.04       48.96     71.52 o 
  11   4  12      287.16      239.83    106.06 o 
  12   4  12        8.57       27.17     96.63 o 
 -16   5  12     1937.73     1967.65    123.59 o 
 -15   5  12       48.91       43.29     83.32 o 
 -14   5  12       67.79        3.97     56.82 o 
 -13   5  12      335.70      216.86     81.71 o 
 -12   5  12     5437.06     5728.14    120.60 o 
 -11   5  12       10.14       18.18     42.79 o 
 -10   5  12     3175.61     3252.99     90.44 o 
  -9   5  12      443.41      428.26     43.72 o 
  -8   5  12     9126.39     9658.59    120.03 o 
  -7   5  12        0.27       14.73     17.82 o 
  -6   5  12     7513.23     7616.38     85.96 o 
  -5   5  12      469.21      370.36     32.65 o 
  -4   5  12     2812.60     2760.98     51.88 o 
  -3   5  12      384.07      368.46     30.89 o 
  -2   5  12     8476.05     8522.35     56.87 o 
  -1   5  12     1696.61     1617.92     27.60 o 
   0   5  12     1178.58     1243.79     25.27 o 
   1   5  12       22.29       43.01     21.13 o 
   2   5  12     5716.54     5807.91     52.14 o 
   3   5  12       28.88        1.17      5.09 o 
   4   5  12     1143.38     1131.42     35.28 o 
   5   5  12        0.57        2.67     28.61 o 
   6   5  12      564.26      549.84     40.13 o 
   7   5  12       11.51       -2.10     12.13 o 
   8   5  12     2047.70     2171.60     78.18 o 
   9   5  12       51.03       27.48     77.29 o 
  10   5  12      199.30      143.86     95.03 o 
  11   5  12      457.15      568.83    101.27 o 
  12   5  12     2557.87     2580.03    120.13 o 
 -16   6  12       43.86       75.79    189.42 o 
 -15   6  12      591.22      517.52    108.29 o 
 -14   6  12      355.73      303.62    102.05 o 
 -13   6  12     2098.59     2015.86     86.09 o 
 -12   6  12      484.93      350.22     78.72 o 
 -11   6  12     2587.36     2541.40    115.76 o 
 -10   6  12      175.98      206.95     63.71 o 
  -9   6  12      875.89      702.65     57.50 o 
  -8   6  12     1908.70     1912.07     69.47 o 
  -7   6  12     6914.36     6902.29     83.70 o 
  -6   6  12      378.95      309.24     35.03 o 
  -5   6  12     1714.88     1765.51     51.05 o 
  -4   6  12     1625.16     1617.77     51.74 o 
  -3   6  12     6225.10     6418.95     67.06 o 
  -2   6  12      565.28      562.04     24.01 o 
  -1   6  12     3263.45     3187.99     49.29 o 
   0   6  12     1050.03      992.05     27.87 o 
   1   6  12      632.60      530.71     23.83 o 
   2   6  12      122.90       64.35     24.83 o 
   3   6  12     3901.55     3988.98     57.09 o 
   4   6  12     1288.03     1308.76     48.43 o 
   5   6  12      769.91      694.73     38.57 o 
   6   6  12       73.84       48.61     51.08 o 
   7   6  12     4857.83     4956.90    105.22 o 
   8   6  12      140.47       70.49     77.28 o 
   9   6  12       91.34       84.73     81.17 o 
  10   6  12       96.05       70.05    118.80 o 
  11   6  12      688.55      540.25    105.76 o 
  12   6  12        4.75       17.18     94.16 o 
 -15   7  12      332.33      244.71    113.94 o 
 -14   7  12      547.97      482.08    100.91 o 
 -13   7  12      582.68      535.40     88.23 o 
 -12   7  12      695.67      690.43     88.85 o 
 -11   7  12        0.77       -2.34     11.79 o 
 -10   7  12      248.04      168.55     66.74 o 
  -9   7  12     1531.91     1427.54     61.84 o 
  -8   7  12     1469.26     1429.58     59.69 o 
  -7   7  12      255.09      243.76     49.96 o 
  -6   7  12      835.60      785.74     48.88 o 
  -5   7  12     1057.19     1011.27     44.83 o 
  -4   7  12       13.48        1.59     16.86 o 
  -3   7  12      818.18      693.30     33.01 o 
  -2   7  12     2048.72     2031.85     34.04 o 
  -1   7  12     1055.63      944.07     26.06 o 
   0   7  12     3211.65     3257.49     39.77 o 
   1   7  12     1384.38     1306.14     28.23 o 
   2   7  12     2273.68     2202.78     38.63 o 
   3   7  12      593.29      515.26     29.85 o 
   4   7  12      888.65      826.93     37.53 o 
   5   7  12     1417.92     1426.29     41.62 o 
   6   7  12      561.02      517.38     45.08 o 
   7   7  12       13.73       -4.10     32.63 o 
   8   7  12     1239.76     1234.08     83.75 o 
   9   7  12     1557.26     1554.05     90.65 o 
  10   7  12       35.40        2.76     41.39 o 
  11   7  12      554.65      482.59    109.33 o 
 -15   8  12      269.86      255.62    164.24 o 
 -14   8  12      625.52      501.21    104.58 o 
 -13   8  12      525.64      509.41     93.20 o 
 -12   8  12       18.72       -1.45     68.38 o 
 -11   8  12       13.74        0.52     24.65 o 
 -10   8  12      236.78      204.24     70.30 o 
  -9   8  12       91.26       56.13     53.35 o 
  -8   8  12      911.62      903.05     58.11 o 
  -7   8  12       53.14       56.58     48.50 o 
  -6   8  12       41.31       33.19     42.31 o 
  -5   8  12      432.50      430.96     49.87 o 
  -4   8  12     2008.10     1841.54     49.48 o 
  -3   8  12      239.22      217.26     30.67 o 
  -2   8  12        4.00        3.88     12.50 o 
  -1   8  12        0.45       -8.03     18.02 o 
   0   8  12     2996.02     3129.63     40.25 o 
   1   8  12       17.63       23.48     29.09 o 
   2   8  12      198.60      189.13     31.35 o 
   3   8  12      603.50      548.36     37.07 o 
   4   8  12     1480.89     1526.13     41.41 o 
   5   8  12      696.53      610.96     42.19 o 
   6   8  12     2928.29     3050.35     59.18 o 
   7   8  12     1478.43     1432.93     50.06 o 
   8   8  12      919.76      798.57     84.32 o 
   9   8  12      104.83      128.31     89.99 o 
  10   8  12     1679.90     1598.40    108.16 o 
  11   8  12       28.01       46.44    129.85 o 
 -14   9  12        6.56       25.26    110.38 o 
 -13   9  12      220.70      189.57     83.91 o 
 -12   9  12       46.41       32.48     64.36 o 
 -11   9  12       10.24       -0.14     24.94 o 
 -10   9  12      393.29      315.03     72.94 o 
  -9   9  12     1324.25     1265.36     69.20 o 
  -8   9  12      146.31      173.68     62.80 o 
  -7   9  12        5.91       11.42     66.99 o 
  -6   9  12      120.63      107.42     49.98 o 
  -5   9  12     1550.03     1436.66     54.03 o 
  -4   9  12      120.41       99.82     33.46 o 
  -3   9  12      397.21      393.97     39.08 o 
  -2   9  12      301.65      292.05     39.76 o 
  -1   9  12       55.29       27.12     35.76 o 
   0   9  12       95.64       74.56     34.98 o 
   1   9  12     3079.22     3238.16     47.66 o 
   2   9  12      105.47       83.78     31.44 o 
   3   9  12      108.94       78.48     42.31 o 
   4   9  12      726.12      679.01     43.64 o 
   5   9  12     1550.51     1653.89     45.98 o 
   6   9  12       20.32       39.24     67.57 o 
   7   9  12       15.04        8.62     39.29 o 
   8   9  12      400.06      377.16     72.52 o 
   9   9  12     2036.73     2231.87     99.33 o 
  10   9  12      118.25       84.29    102.96 o 
  11   9  12     1259.54     1279.60    127.75 o 
 -14  10  12     1417.19     1744.74    168.64 o 
 -13  10  12      399.77      347.10     87.66 o 
 -12  10  12       48.76       -5.99     27.89 o 
 -11  10  12      171.48      198.23     72.79 o 
 -10  10  12      680.95      673.20     64.02 o 
  -9  10  12       17.55       -0.04      3.83 o 
  -8  10  12      132.73       91.36     57.37 o 
  -7  10  12      326.77      283.30     49.29 o 
  -6  10  12       46.89       40.54     42.73 o 
  -5  10  12        1.60        0.23     36.49 o 
  -4  10  12     4172.00     4359.77     63.38 o 
  -3  10  12       13.53       12.83     52.50 o 
  -2  10  12      300.30      257.64     43.20 o 
  -1  10  12     2061.20     2129.44     44.67 o 
   0  10  12     1729.56     1760.10     44.79 o 
   1  10  12      202.45      248.00     38.24 o 
   2  10  12        4.92       11.32     31.35 o 
   3  10  12     4173.82     4475.58    113.88 o 
   4  10  12      319.22      338.65     45.83 o 
   5  10  12        1.64       -1.11     40.33 o 
   6  10  12     1666.28     1609.37     64.22 o 
   7  10  12     1094.42     1173.97     58.51 o 
   8  10  12      297.92      326.96     75.01 o 
   9  10  12      460.17      460.99    103.57 o 
  10  10  12     1172.37     1275.27    116.56 o 
 -13  11  12      362.14      400.13     96.37 o 
 -12  11  12     1304.27     1254.07     82.64 o 
 -11  11  12      263.37      203.93     75.36 o 
 -10  11  12        0.92       -0.43     33.48 o 
  -9  11  12     2543.52     2505.40     69.06 o 
  -8  11  12      558.32      453.63     58.68 o 
  -7  11  12       34.51       45.55     55.12 o 
  -6  11  12      708.74      699.71     51.55 o 
  -5  11  12     1083.42     1107.90     42.35 o 
  -4  11  12       21.40       27.07     48.51 o 
  -3  11  12        4.54       15.12     26.90 o 
  -2  11  12     3456.76     3458.80     97.03 o 
  -1  11  12     1107.80     1042.39     40.23 o 
   0  11  12       17.96        0.96      6.59 o 
   1  11  12     1301.19     1290.67     40.48 o 
   2  11  12     2220.90     2218.56     57.52 o 
   3  11  12     2092.67     2086.11     63.21 o 
   4  11  12     2186.03     2248.22     53.40 o 
   5  11  12      177.44      146.53     54.40 o 
   6  11  12     1145.56     1164.37     56.51 o 
   7  11  12       30.29       40.88     89.42 o 
   8  11  12     2180.31     2317.24     82.78 o 
   9  11  12       89.99       84.22    104.36 o 
  10  11  12       91.77       41.64    132.53 o 
 -12  12  12       10.31      -18.21     60.09 o 
 -11  12  12     3136.76     3406.81     87.60 o 
 -10  12  12      152.92      125.43     73.71 o 
  -9  12  12      391.67      391.28     68.88 o 
  -8  12  12        3.03       -1.40      6.23 o 
  -7  12  12     6062.81     6676.17    118.74 o 
  -6  12  12        5.68       12.39     57.83 o 
  -5  12  12       29.87       13.07     33.24 o 
  -4  12  12     1650.14     1563.75     56.08 o 
  -3  12  12     4743.27     5093.40     98.06 o 
  -2  12  12      931.92      875.61     48.80 o 
  -1  12  12     1555.36     1505.26     43.88 o 
   0  12  12      166.14      152.36     44.83 o 
   1  12  12     1152.27     1307.55     53.20 o 
   2  12  12      503.37      482.87     53.68 o 
   3  12  12     5520.49     5858.15     92.45 o 
   4  12  12      431.51      334.50     62.87 o 
   5  12  12       21.95       -8.03     46.29 o 
   6  12  12      258.15      212.59     77.90 o 
   7  12  12     1731.62     1970.11     81.33 o 
   8  12  12      423.39      310.40     88.20 o 
   9  12  12      541.64      531.49     98.00 o 
 -12  13  12     2057.26     2127.04    120.97 o 
 -11  13  12       86.48       49.02     97.55 o 
 -10  13  12     1203.02     1112.59     80.39 o 
  -9  13  12      155.22      109.98     73.40 o 
  -8  13  12     2690.19     2676.08     91.58 o 
  -7  13  12        0.82       23.38     55.76 o 
  -6  13  12     5570.48     6097.62     97.42 o 
  -5  13  12       29.54       13.27     27.99 o 
  -4  13  12     1368.08     1371.72     70.98 o 
  -3  13  12        9.40       15.88     81.67 o 
  -2  13  12     7723.24     8357.32    179.30 o 
  -1  13  12      145.25      111.86     59.49 o 
   0  13  12        0.04        0.11     29.75 o 
   1  13  12      561.71      514.03     59.78 o 
   2  13  12     3706.20     3703.37     75.87 o 
   3  13  12      275.57      201.69     79.43 o 
   4  13  12     1080.45      972.83     94.44 o 
   5  13  12        1.31       -0.40     23.01 o 
   6  13  12      712.72      710.78     98.41 o 
   7  13  12        1.11      -14.99     51.35 o 
   8  13  12     1176.25     1119.08     96.15 o 
   9  13  12       25.24       17.85   1645.37 o 
 -11  14  12     2009.34     2043.46     95.05 o 
 -10  14  12      332.86      298.64     86.61 o 
  -9  14  12      241.41      233.95     78.43 o 
  -8  14  12       62.01       65.25     78.42 o 
  -7  14  12     5572.11     5982.32    102.91 o 
  -6  14  12      336.79      337.41     68.45 o 
  -5  14  12      195.90      145.47     64.64 o 
  -4  14  12      249.03      294.17     59.08 o 
  -3  14  12     4936.81     5405.15    115.32 o 
  -2  14  12      152.88      131.26     56.34 o 
  -1  14  12     2333.85     2328.06     78.05 o 
   0  14  12      292.55      205.71     64.85 o 
   1  14  12     1455.05     1470.71     81.43 o 
   2  14  12        0.01       -1.41      7.44 o 
   3  14  12     2385.07     2483.55    142.26 o 
   4  14  12      513.31      552.30     96.50 o 
   5  14  12       27.12       38.56    122.02 o 
   6  14  12      330.99      295.83    111.61 o 
   7  14  12     2582.36     2810.43    117.56 o 
   8  14  12       51.05       76.44    192.15 o 
   9  14  12      306.93      175.83    191.28 o 
 -10  15  12      166.86      133.88     95.44 o 
  -9  15  12      328.39      284.55     90.38 o 
  -8  15  12      643.53      617.14     80.74 o 
  -7  15  12       15.44       63.63     91.56 o 
  -6  15  12      895.99      867.74     72.46 o 
  -5  15  12      461.59      429.66     72.18 o 
  -4  15  12       44.87       62.65     83.31 o 
  -3  15  12      255.85      233.37     67.55 o 
  -2  15  12      857.00      726.69     66.74 o 
  -1  15  12     1038.24      887.02    118.15 o 
   0  15  12      485.15      345.27    121.88 o 
   1  15  12       70.43       71.03     94.30 o 
   2  15  12     1481.55     1330.76     93.75 o 
   3  15  12      158.52      140.85     93.91 o 
   4  15  12     1495.47     1531.46    103.94 o 
   5  15  12      910.54      864.41    109.74 o 
   6  15  12      711.67      697.72    118.23 o 
   7  15  12        3.29        2.64     23.44 o 
 -10  16  12      368.24      318.10    194.75 o 
  -9  16  12      175.49      146.10     99.85 o 
  -8  16  12      495.56      460.98    114.06 o 
  -7  16  12      374.76      298.31    111.20 o 
  -6  16  12      240.22      198.69     81.89 o 
  -5  16  12      500.16      461.85     81.14 o 
  -4  16  12      618.84      695.22     77.48 o 
  -3  16  12      221.44      170.71     96.02 o 
  -2  16  12      343.13      360.59    128.28 o 
  -1  16  12      967.11      928.72    133.21 o 
   0  16  12     1638.44     1636.44    130.28 o 
   1  16  12       66.34        7.02     48.89 o 
   2  16  12      233.48      220.33    105.16 o 
   3  16  12     1348.11     1245.29    107.45 o 
   4  16  12     1000.60     1030.39    115.72 o 
   5  16  12        7.39      -31.70    160.78 o 
   6  16  12       43.79        6.79     69.13 o 
  -8  17  12      104.39       42.76    116.96 o 
  -7  17  12      137.72      103.78    130.99 o 
  -6  17  12        0.65       11.84     49.64 o 
  -5  17  12      534.86      486.13    111.77 o 
  -4  17  12      234.64      213.72    105.13 o 
  -3  17  12      895.27      940.04    142.13 o 
  -2  17  12        7.97       72.46    115.49 o 
  -1  17  12      154.48       79.12    132.54 o 
   0  17  12      674.96      918.06    149.46 o 
   1  17  12      415.93      353.80    158.25 o 
   2  17  12       18.12        3.17     47.51 o 
   3  17  12        4.90        1.45     25.17 o 
   4  17  12       62.11       51.39    114.71 o 
   5  17  12     1125.05     1045.94    204.21 o 
  -6  18  12      228.29      276.80    191.95 o 
  -5  18  12      194.27      164.64    175.57 o 
  -4  18  12      609.39      635.26    167.31 o 
  -3  18  12       70.30       33.30    232.84 o 
  -2  18  12       64.10       84.59    152.92 o 
  -1  18  12       70.58       61.54    145.33 o 
   0  18  12      556.74      596.77    166.37 o 
   3  18  12      237.09      298.25    213.80 o 
 -15   0  13      643.76      606.36    154.52 o 
 -13   0  13     6857.70     7565.51    132.11 o 
 -11   0  13     3697.26     3693.83     89.42 o 
  -9   0  13     5646.80     5703.05    102.75 o 
  -7   0  13     4960.44     5004.61    191.28 o 
  -5   0  13      130.04      107.63     41.44 o 
  -3   0  13     3244.56     3482.72     50.07 o 
  -1   0  13     1100.03     1127.83     33.95 o 
   1   0  13      592.75      589.27     49.49 o 
   3   0  13     4318.34     4479.90     85.71 o 
   5   0  13      828.92      816.47     51.70 o 
   7   0  13    12937.93    13700.56    242.17 o 
   9   0  13     1702.08     1580.63    116.42 o 
  11   0  13     1744.91     1819.73    155.59 o 
 -16   1  13     1460.18     1448.49    161.58 o 
 -15   1  13      144.25      101.64    155.32 o 
 -14   1  13      434.01      395.03     72.38 o 
 -13   1  13        1.40       17.80     35.55 o 
 -12   1  13     1226.21     1183.15     49.74 o 
 -11   1  13        7.37       10.17     30.81 o 
 -10   1  13     1268.20     1153.69     40.94 o 
  -9   1  13        1.49        7.77     21.00 o 
  -8   1  13     5217.45     5398.68     68.85 o 
  -7   1  13      162.95      147.62     31.70 o 
  -6   1  13     3486.94     3586.83     54.60 o 
  -5   1  13       83.52       95.00     29.61 o 
  -4   1  13      754.77      714.82     27.54 o 
  -3   1  13      101.98       86.75     21.55 o 
  -2   1  13     1976.84     1991.91     30.78 o 
  -1   1  13       24.35       -0.58     16.01 o 
   0   1  13     2363.04     2356.53     45.18 o 
   1   1  13      210.87      228.85     27.23 o 
   2   1  13     7130.61     7421.02     73.83 o 
   3   1  13       36.10       16.11     26.90 o 
   4   1  13     3615.21     3835.04     58.96 o 
   5   1  13      327.34      301.20     37.30 o 
   6   1  13     1680.47     1711.57     81.76 o 
   7   1  13      296.15      210.24     67.51 o 
   8   1  13     3549.45     3697.94     98.10 o 
   9   1  13       72.82       44.00     79.53 o 
  10   1  13      525.72      439.31     93.20 o 
  11   1  13      720.57      632.57    105.63 o 
  12   1  13     3400.87     3412.97    137.07 o 
 -16   2  13       99.01       54.35    658.44 o 
 -15   2  13      421.43      325.82    154.92 o 
 -14   2  13      653.92      570.96     89.75 o 
 -13   2  13      504.29      446.73     66.24 o 
 -12   2  13      164.83      104.55     49.46 o 
 -11   2  13     2952.36     3064.71     58.31 o 
 -10   2  13      535.60      571.50     40.90 o 
  -9   2  13      498.98      476.05     37.39 o 
  -8   2  13      214.64      167.47     35.38 o 
  -7   2  13     3399.58     3691.48     96.34 o 
  -6   2  13        7.09       13.33     23.68 o 
  -5   2  13     1271.31     1253.67     41.72 o 
  -4   2  13     1289.47     1260.18     38.34 o 
  -3   2  13    14012.88    14266.07     83.57 o 
  -2   2  13        3.07        1.24      3.93 o 
  -1   2  13     1703.77     1841.43     35.02 o 
   0   2  13      546.99      540.39     24.09 o 
   1   2  13     5398.14     5334.38     52.91 o 
   2   2  13      238.62      206.86     25.65 o 
   3   2  13     1924.83     1906.73     42.72 o 
   4   2  13       38.33       20.60     37.40 o 
   5   2  13      171.32      113.98     38.32 o 
   6   2  13     1226.48     1197.00     49.19 o 
   7   2  13     4452.91     4325.42    101.44 o 
   8   2  13       35.15       41.43     91.61 o 
   9   2  13      276.59      238.96     84.42 o 
  10   2  13     1894.53     2007.21     97.65 o 
  11   2  13      672.73      565.08    108.27 o 
  12   2  13       47.45       36.97    132.49 o 
 -16   3  13      215.47      157.85    203.67 o 
 -15   3  13      641.44      621.91    107.21 o 
 -14   3  13       88.45       74.95     84.78 o 
 -13   3  13      870.96      818.37     84.20 o 
 -12   3  13       37.25       18.27     31.28 o 
 -11   3  13        7.33       -4.35     23.57 o 
 -10   3  13     1828.09     1804.85     62.19 o 
  -9   3  13     3525.99     3663.30     59.34 o 
  -8   3  13     1051.03      947.35     34.55 o 
  -7   3  13      250.41      222.63     32.45 o 
  -6   3  13     3715.95     3900.06     56.83 o 
  -5   3  13     2065.57     2086.83     48.05 o 
  -4   3  13     2591.13     2680.02     59.21 o 
  -3   3  13     1380.13     1348.68     32.04 o 
  -2   3  13     2416.35     2351.57     42.63 o 
  -1   3  13      102.78      115.16     24.35 o 
   0   3  13       43.82       38.77     23.99 o 
   1   3  13     2362.70     2344.43     34.10 o 
   2   3  13     4591.07     4560.65     51.44 o 
   3   3  13      988.30      976.77     28.60 o 
   4   3  13        0.67      -13.47     31.94 o 
   5   3  13     2010.47     2074.03     60.12 o 
   6   3  13      241.50      197.53     49.65 o 
   7   3  13       17.40       -3.04     26.23 o 
   8   3  13      230.87      182.93     77.54 o 
   9   3  13      903.25      813.84     87.74 o 
  10   3  13      292.25      169.09    100.73 o 
  11   3  13      202.44      119.05     95.10 o 
  12   3  13      842.03      756.51    126.63 o 
 -16   4  13      350.82      192.48    203.94 o 
 -15   4  13       22.63       13.52     87.41 o 
 -14   4  13     2236.68     2330.86     92.31 o 
 -13   4  13       18.40        8.23     53.73 o 
 -12   4  13      459.82      388.20     78.09 o 
 -11   4  13       58.01       76.24     52.51 o 
 -10   4  13     2624.33     2779.57     54.14 o 
  -9   4  13       27.56       13.52     38.46 o 
  -8   4  13     2393.29     2404.23     92.63 o 
  -7   4  13       11.43        6.12     16.64 o 
  -6   4  13        9.50       10.16     25.26 o 
  -5   4  13      656.75      646.01     34.39 o 
  -4   4  13     9134.41     9475.94     96.90 o 
  -3   4  13     2616.80     2410.26     67.81 o 
  -2   4  13       23.29        6.37      8.55 o 
  -1   4  13      394.63      363.55     22.43 o 
   0   4  13     4317.85     4438.83     45.07 o 
   1   4  13     1071.78      992.92     24.98 o 
   2   4  13      115.01      115.17     27.81 o 
   3   4  13       20.15       23.75     27.18 o 
   4   4  13     2479.28     2427.54     42.10 o 
   5   4  13       79.31       24.23     33.33 o 
   6   4  13      918.63      888.42     50.45 o 
   7   4  13      235.21      214.87     55.41 o 
   8   4  13     1953.51     1896.97    133.61 o 
   9   4  13      155.31      153.25     89.93 o 
  10   4  13      672.20      682.70    101.43 o 
  11   4  13      256.57      237.26    113.81 o 
 -16   5  13      103.12      127.61    167.17 o 
 -15   5  13      324.32      288.55    112.73 o 
 -14   5  13        3.09       36.33    156.81 o 
 -13   5  13     1425.00     1284.30     88.25 o 
 -12   5  13      541.89      435.11     76.99 o 
 -11   5  13      274.40      251.75     59.49 o 
 -10   5  13        0.55        1.25     20.53 o 
  -9   5  13     4733.73     5234.24     84.73 o 
  -8   5  13      259.67      277.97     42.24 o 
  -7   5  13       46.27       34.80     60.69 o 
  -6   5  13      650.55      580.52     36.83 o 
  -5   5  13     3871.28     4028.71    112.68 o 
  -4   5  13      943.78      935.58     35.54 o 
  -3   5  13     1762.44     1758.42     44.85 o 
  -2   5  13     1428.07     1498.16     27.24 o 
  -1   5  13      337.13      309.74     23.34 o 
   0   5  13      835.91      718.84     24.04 o 
   1   5  13     4363.17     4475.36     53.51 o 
   2   5  13      925.79      964.85     26.14 o 
   3   5  13     1127.76     1008.39     30.67 o 
   4   5  13       64.25       61.32     35.63 o 
   5   5  13     2498.62     2702.41     51.60 o 
   6   5  13      258.93      225.58     51.34 o 
   7   5  13        1.52       10.51     22.75 o 
   8   5  13       30.64       15.46     90.07 o 
   9   5  13      786.55      664.91     89.33 o 
  10   5  13       88.43       74.72    100.12 o 
  11   5  13      284.84      226.11    119.63 o 
 -15   6  13       39.31        5.70     32.06 o 
 -14   6  13     1047.34      983.96    103.19 o 
 -13   6  13       28.42        3.14     19.05 o 
 -12   6  13      156.21      171.26     81.81 o 
 -11   6  13     1846.44     1981.79     95.64 o 
 -10   6  13      500.36      422.21     64.27 o 
  -9   6  13      212.42      221.89     59.62 o 
  -8   6  13      249.46      247.78     55.18 o 
  -7   6  13     4003.05     4193.23    129.28 o 
  -6   6  13       11.21       26.31     46.48 o 
  -5   6  13      243.90      195.87     36.48 o 
  -4   6  13     2397.82     2418.17     51.77 o 
  -3   6  13     2863.08     2960.86     56.05 o 
  -2   6  13      109.72       87.28     30.76 o 
  -1   6  13     2011.08     2052.43     42.40 o 
   0   6  13     4013.72     3966.46     44.63 o 
   1   6  13     1804.70     1769.90     31.98 o 
   2   6  13     1056.31      976.96     27.49 o 
   3   6  13     1577.66     1522.57     39.48 o 
   4   6  13      282.62      226.08     38.04 o 
   5   6  13      335.68      279.61     41.67 o 
   6   6  13     1984.52     2032.89     58.92 o 
   7   6  13      599.68      589.23     59.04 o 
   8   6  13     1419.70     1264.39    101.64 o 
   9   6  13       26.78       13.95     81.53 o 
  10   6  13      856.60      741.07    103.99 o 
  11   6  13        0.88       24.97    144.34 o 
 -15   7  13      624.22      652.85    173.04 o 
 -14   7  13      189.98      169.89    108.91 o 
 -13   7  13       73.08       80.41     89.25 o 
 -12   7  13     2998.43     3091.40     97.94 o 
 -11   7  13       36.77       26.66     50.58 o 
 -10   7  13      136.73      122.96     70.60 o 
  -9   7  13      569.51      557.46     64.45 o 
  -8   7  13     3278.61     3441.40     89.72 o 
  -7   7  13       25.01        3.66    122.27 o 
  -6   7  13     4793.27     5139.44    101.91 o 
  -5   7  13      514.75      448.09     49.16 o 
  -4   7  13      921.76      912.85     37.03 o 
  -3   7  13      480.99      408.44     33.90 o 
  -2   7  13     4057.82     4094.21     57.46 o 
  -1   7  13      389.39      360.69     28.48 o 
   0   7  13      201.03      155.35     27.13 o 
   1   7  13     2361.60     2420.91     37.47 o 
   2   7  13     2902.88     3062.51     46.33 o 
   3   7  13       32.97       10.06     25.18 o 
   4   7  13     1338.70     1267.06     41.05 o 
   5   7  13     1372.52     1413.01     43.35 o 
   6   7  13     1116.06     1156.97     53.89 o 
   7   7  13      153.76      115.75     61.14 o 
   8   7  13     1185.02     1050.88     89.81 o 
   9   7  13       61.34       27.54    144.94 o 
  10   7  13      193.84      186.55    116.94 o 
  11   7  13     1060.57     1011.31    122.11 o 
 -14   8  13      257.86      282.11    113.26 o 
 -13   8  13     2697.25     2787.33    100.07 o 
 -12   8  13       17.88       27.17     53.10 o 
 -11   8  13     1358.24     1400.36     81.56 o 
 -10   8  13      542.03      545.27     73.61 o 
  -9   8  13     1405.34     1418.72     67.44 o 
  -8   8  13       93.40       92.66     62.57 o 
  -7   8  13     2584.69     2717.63     82.99 o 
  -6   8  13      374.81      305.26     56.01 o 
  -5   8  13      203.22      183.17     50.13 o 
  -4   8  13      300.74      292.32     40.55 o 
  -3   8  13     2726.57     2622.98     58.68 o 
  -2   8  13      121.41       92.27     35.33 o 
  -1   8  13     4416.25     4736.03     53.82 o 
   0   8  13       59.96       37.16     29.38 o 
   1   8  13     1202.67     1186.96     32.83 o 
   2   8  13      376.92      314.01     34.19 o 
   3   8  13     3886.70     3905.15     67.01 o 
   4   8  13      479.01      469.01     43.77 o 
   5   8  13      588.62      529.69     47.00 o 
   6   8  13      925.44      885.63     50.35 o 
   7   8  13     3297.40     3223.28     76.83 o 
   8   8  13       75.06       50.85     77.44 o 
   9   8  13     1447.73     1433.70     99.69 o 
  10   8  13      234.93      261.92    112.89 o 
 -14   9  13      554.65      493.65    118.07 o 
 -13   9  13       28.06       14.89     51.83 o 
 -12   9  13     2769.83     2922.26     99.88 o 
 -11   9  13      364.54      361.76     83.78 o 
 -10   9  13       18.89        1.82      8.86 o 
  -9   9  13      322.91      284.71     73.14 o 
  -8   9  13     4222.81     4449.71    201.01 o 
  -7   9  13      131.41       84.48     65.67 o 
  -6   9  13     1248.79     1254.25     59.61 o 
  -5   9  13      130.85       97.49     55.42 o 
  -4   9  13     1208.85     1271.90     71.66 o 
  -3   9  13        6.52       -5.92     69.50 o 
  -2   9  13     2434.10     2359.61     56.93 o 
  -1   9  13      203.63      131.19     32.13 o 
   0   9  13      829.70      794.25     37.22 o 
   1   9  13      373.00      346.76     34.59 o 
   2   9  13     3750.73     3710.31     67.40 o 
   3   9  13      348.22      359.94     43.62 o 
   4   9  13     3956.49     4088.94     66.79 o 
   5   9  13        2.66      -12.64     68.98 o 
   6   9  13     1590.13     1517.55     54.09 o 
   7   9  13      137.25      124.40     56.38 o 
   8   9  13     3109.16     3102.97    103.57 o 
   9   9  13      157.10      103.60    116.36 o 
  10   9  13      169.41      169.74    119.97 o 
 -13  10  13     2129.13     2127.54     92.18 o 
 -12  10  13        5.34      -12.74     87.87 o 
 -11  10  13     2392.35     2474.84     75.00 o 
 -10  10  13       34.88       46.21     69.50 o 
  -9  10  13     1240.30     1182.93     61.60 o 
  -8  10  13      118.40       93.19     56.25 o 
  -7  10  13     1181.37     1097.09     53.12 o 
  -6  10  13      536.54      513.04     51.36 o 
  -5  10  13      428.59      399.18     49.42 o 
  -4  10  13       31.60       11.92     15.50 o 
  -3  10  13     4393.39     4633.62     79.86 o 
  -2  10  13      104.00      100.97     45.22 o 
  -1  10  13     2763.00     2842.41     68.12 o 
   0  10  13       28.69       10.33     38.76 o 
   1  10  13     1732.70     1818.95     44.14 o 
   2  10  13      136.84      151.79     43.82 o 
   3  10  13     2456.67     2483.76     63.79 o 
   4  10  13      224.56      171.30     53.08 o 
   5  10  13      545.50      487.20     53.36 o 
   6  10  13      174.80      170.08     58.38 o 
   7  10  13     2636.81     2591.71     63.92 o 
   8  10  13       15.62       15.37    353.86 o 
   9  10  13     1077.91     1077.13    119.20 o 
  10  10  13      471.98      580.51    180.63 o 
 -13  11  13      295.34      220.32    188.35 o 
 -12  11  13      826.39      818.74     87.70 o 
 -11  11  13      213.40      206.31     79.78 o 
 -10  11  13     1292.86     1332.73     71.21 o 
  -9  11  13      505.90      382.29     66.50 o 
  -8  11  13     1026.56      880.79     63.42 o 
  -7  11  13      290.11      271.63     58.78 o 
  -6  11  13     3495.27     3698.18     90.96 o 
  -5  11  13      489.66      347.18     53.64 o 
  -4  11  13      925.58      820.21     51.26 o 
  -3  11  13      400.61      353.62     50.85 o 
  -2  11  13     2139.29     2240.30     59.13 o 
  -1  11  13      474.95      352.21     48.80 o 
   0  11  13      532.74      512.74     44.48 o 
   1  11  13        1.85       31.36     57.94 o 
   2  11  13     4749.91     5071.19     99.52 o 
   3  11  13      115.49      102.17     49.92 o 
   4  11  13      486.61      431.15     53.80 o 
   5  11  13      382.36      345.21     59.95 o 
   6  11  13     1185.74     1145.79     63.56 o 
   7  11  13      103.63       81.72     77.00 o 
   8  11  13      192.74      150.69    104.60 o 
   9  11  13      776.55      792.64    122.00 o 
 -12  12  13      654.95      609.80     92.78 o 
 -11  12  13      965.32     1014.65     85.22 o 
 -10  12  13     1229.90     1153.09     77.60 o 
  -9  12  13       30.65       14.04     83.86 o 
  -8  12  13     1578.18     1677.95     69.06 o 
  -7  12  13      255.87      241.92     62.42 o 
  -6  12  13     1112.44     1222.05     74.80 o 
  -5  12  13     1100.91     1056.08     56.88 o 
  -4  12  13     1304.35     1244.04     55.77 o 
  -3  12  13     1845.47     1874.04     58.15 o 
  -2  12  13      410.93      397.59     54.21 o 
  -1  12  13      596.41      505.48     53.97 o 
   0  12  13      868.19      713.90     55.44 o 
   1  12  13     2053.57     2086.76     59.34 o 
   2  12  13        2.99       13.97     46.45 o 
   3  12  13        8.55       32.60     56.11 o 
   4  12  13     1892.46     2085.54     69.47 o 
   5  12  13        0.01       -1.39     33.32 o 
   6  12  13      220.92      193.88     86.48 o 
   7  12  13      747.35      691.61     87.89 o 
   8  12  13      399.77      390.47     97.69 o 
 -11  13  13       89.97      110.50    107.05 o 
 -10  13  13       92.10      115.97     82.16 o 
  -9  13  13     1888.76     2050.16     96.89 o 
  -8  13  13       79.04       73.79     72.15 o 
  -7  13  13      355.27      312.11     83.35 o 
  -6  13  13       63.75      110.90     67.76 o 
  -5  13  13     1157.26     1110.55     62.33 o 
  -4  13  13      140.54      112.40     60.29 o 
  -3  13  13      964.36      774.38     60.09 o 
  -2  13  13       68.94       99.69     59.79 o 
  -1  13  13     1291.16     1266.20     58.27 o 
   0  13  13      205.12      162.46     73.14 o 
   1  13  13     2183.61     2097.35     63.43 o 
   2  13  13      181.73      163.05     66.77 o 
   3  13  13      310.63      260.53     91.30 o 
   4  13  13        9.07        4.35     22.63 o 
   5  13  13     1590.81     1718.41     99.01 o 
   6  13  13       32.67       31.39     76.24 o 
   7  13  13        0.42        0.03     20.20 o 
   8  13  13      180.03      169.41    124.07 o 
 -11  14  13      352.61      351.80    164.11 o 
 -10  14  13      798.28      749.63     95.01 o 
  -9  14  13       23.39        7.03     29.28 o 
  -8  14  13      814.96      863.18     96.32 o 
  -7  14  13     2290.02     2370.50    148.99 o 
  -6  14  13      478.77      459.56     90.42 o 
  -5  14  13       70.41       71.88     64.75 o 
  -4  14  13     1016.19      822.77     67.02 o 
  -3  14  13      562.97      583.83     65.28 o 
  -2  14  13       17.83       21.40     61.32 o 
  -1  14  13       38.26       39.77     81.49 o 
   0  14  13     1477.57     1502.41    163.38 o 
   1  14  13      188.22      185.78     84.51 o 
   2  14  13      393.08      402.86     93.43 o 
   3  14  13      276.38      289.57     95.11 o 
   4  14  13     1618.91     1774.32    100.30 o 
   5  14  13      477.56      484.07    113.05 o 
   6  14  13      603.87      600.74    117.82 o 
   7  14  13        6.31       21.14    111.85 o 
   8  14  13      942.50      991.99    196.21 o 
 -10  15  13      253.77      223.92    169.71 o 
  -9  15  13      626.56      598.02    120.80 o 
  -8  15  13      304.48      293.72    108.22 o 
  -7  15  13        6.74       16.89     71.25 o 
  -6  15  13     2387.23     2522.28     96.85 o 
  -5  15  13      157.51      195.73     74.66 o 
  -4  15  13       51.31        5.20     54.25 o 
  -3  15  13      204.55      120.90     87.21 o 
  -2  15  13     3508.31     3976.62    127.28 o 
  -1  15  13       16.66       23.84    101.64 o 
   0  15  13      166.95      198.88    125.75 o 
   1  15  13      791.85      897.41    128.01 o 
   2  15  13      780.69      789.83     99.55 o 
   3  15  13      140.71       62.86    153.29 o 
   4  15  13      150.38      121.55    113.96 o 
   5  15  13      518.05      573.16    121.55 o 
   6  15  13       92.56       80.29    147.94 o 
  -8  16  13       76.99       34.14     74.23 o 
  -7  16  13     2659.34     2790.41    112.67 o 
  -6  16  13        0.17       -0.11    104.50 o 
  -5  16  13      107.22      108.97     98.05 o 
  -4  16  13      511.82      479.89     83.63 o 
  -3  16  13     1325.41     1351.25    139.47 o 
  -2  16  13       13.57       18.92     82.06 o 
  -1  16  13     1566.53     1603.01    137.87 o 
   0  16  13      305.73      376.97    142.40 o 
   1  16  13      342.79      259.89    150.26 o 
   2  16  13        9.68        8.92    122.82 o 
   3  16  13     2022.13     2283.25    115.95 o 
   4  16  13        5.33        6.76    140.85 o 
   5  16  13        7.01       -8.79    468.62 o 
  -7  17  13        0.08       -2.68     47.21 o 
  -6  17  13      325.12      298.25    176.63 o 
  -5  17  13       98.24       84.10    118.76 o 
  -4  17  13      409.65      364.99    153.32 o 
  -3  17  13        7.80        2.66     73.00 o 
  -2  17  13     2716.63     2797.07    149.19 o 
  -1  17  13       49.09       27.97     94.44 o 
   0  17  13       78.06       64.21    152.26 o 
   1  17  13       37.51       27.17  78129.48 o 
   2  17  13      822.46      720.11    170.77 o 
   3  17  13        5.26       29.71    197.68 o 
   4  17  13     1925.52     2112.92    207.67 o 
  -5  18  13        1.12       -3.86    118.95 o 
 -14   0  14     2685.28     2660.21     96.89 o 
 -12   0  14      619.82      633.68     89.12 o 
 -10   0  14     4583.14     4741.76    100.80 o 
  -8   0  14        4.22       19.16     56.86 o 
  -6   0  14     2264.70     2219.34     65.33 o 
  -4   0  14     2139.68     2222.60     62.79 o 
  -2   0  14       24.28        8.12     28.08 o 
   0   0  14     3966.77     3958.51     75.12 o 
   2   0  14      641.85      660.85     46.74 o 
   4   0  14      447.64      429.20     53.73 o 
   6   0  14      565.10      573.22     63.34 o 
   8   0  14      264.94      177.56    118.42 o 
  10   0  14     1885.71     1945.88    144.66 o 
 -16   1  14      648.27      648.72    181.83 o 
 -15   1  14     1073.09     1095.36    152.12 o 
 -14   1  14      170.60      171.10    100.30 o 
 -13   1  14     1075.24     1077.85     59.65 o 
 -12   1  14      680.27      642.94     53.63 o 
 -11   1  14       11.91        0.70     45.62 o 
 -10   1  14       24.12       23.83     43.86 o 
  -9   1  14     1770.10     1865.72     45.59 o 
  -8   1  14     1156.27     1060.50     37.17 o 
  -7   1  14      747.67      725.00     34.49 o 
  -6   1  14        1.74        1.24     14.34 o 
  -5   1  14     3211.73     3292.94     54.11 o 
  -4   1  14      176.03      121.33     30.04 o 
  -3   1  14      396.55      405.68     29.94 o 
  -2   1  14      383.42      365.01     24.72 o 
  -1   1  14      287.48      281.80     25.73 o 
   0   1  14      577.49      559.36     29.48 o 
   1   1  14     3747.71     3842.89     68.54 o 
   2   1  14        9.66       28.66     25.50 o 
   3   1  14        5.71       -1.78     19.63 o 
   4   1  14     1351.21     1271.14     39.59 o 
   5   1  14     1760.41     1803.73     68.18 o 
   6   1  14        1.21       -2.02     11.46 o 
   7   1  14      514.63      396.84     73.78 o 
   8   1  14      547.33      450.10     81.29 o 
   9   1  14      331.69      339.16     91.84 o 
  10   1  14       10.38       -1.61     11.77 o 
  11   1  14     1409.28     1510.56    117.73 o 
 -15   2  14      424.89      334.52    112.11 o 
 -14   2  14     1622.30     1815.74     96.92 o 
 -13   2  14     2296.36     2436.22     86.16 o 
 -12   2  14     1353.34     1349.72     54.35 o 
 -11   2  14      820.68      779.40     49.17 o 
 -10   2  14     1285.11     1277.57     44.86 o 
  -9   2  14     1278.78     1158.16     40.84 o 
  -8   2  14      441.19      375.94     37.72 o 
  -7   2  14     2384.39     2359.05     48.11 o 
  -6   2  14        3.90        4.34     10.56 o 
  -5   2  14        2.30       -3.06     16.59 o 
  -4   2  14     2685.96     2776.05     49.76 o 
  -3   2  14     4600.03     4551.31     70.85 o 
  -2   2  14       66.69       88.50     23.89 o 
  -1   2  14      486.79      497.48     25.67 o 
   0   2  14     4957.66     4889.62     53.54 o 
   1   2  14      391.61      425.16     31.63 o 
   2   2  14      117.66      351.50     92.92 o 
   3   2  14     1051.88     1039.25     36.03 o 
   4   2  14     1391.72     1361.61     40.37 o 
   5   2  14      784.85      685.59     43.01 o 
   6   2  14      410.40      358.55     54.73 o 
   7   2  14     1109.68     1021.20     76.87 o 
   8   2  14      796.89      682.19     83.80 o 
   9   2  14     1388.36     1412.38     95.24 o 
  10   2  14      360.11      411.19    105.01 o 
  11   2  14      598.79      625.02    121.23 o 
 -16   3  14     1059.92     1004.91    186.89 o 
 -15   3  14       71.98       65.33    226.55 o 
 -14   3  14      253.79      222.65    102.10 o 
 -13   3  14      536.13      464.50     83.54 o 
 -12   3  14     1594.53     1599.54     62.99 o 
 -11   3  14      373.72      321.09     50.03 o 
 -10   3  14      775.47      709.08     45.55 o 
  -9   3  14     1305.23     1275.40     42.14 o 
  -8   3  14     4448.40     4497.25     65.80 o 
  -7   3  14     1906.34     1794.75     43.06 o 
  -6   3  14     4314.52     4594.57     64.18 o 
  -5   3  14      906.02      826.66     32.65 o 
  -4   3  14     3448.54     3468.15     63.29 o 
  -3   3  14       11.16       20.75     29.04 o 
  -2   3  14     7159.26     7288.84     72.08 o 
  -1   3  14      389.66      361.72     26.75 o 
   0   3  14     1048.83     1008.70     28.75 o 
   1   3  14     1269.25     1249.70     30.06 o 
   2   3  14     5247.81     5478.30     58.23 o 
   3   3  14      489.16      454.94     36.83 o 
   4   3  14     2283.31     2296.49     49.39 o 
   5   3  14     1345.08     1263.29     49.99 o 
   6   3  14     1303.47     1299.87     55.07 o 
   7   3  14      337.70      308.65     59.29 o 
   8   3  14     2507.37     2747.08     91.13 o 
   9   3  14       42.41       52.23     92.55 o 
  10   3  14        4.81       31.31    174.15 o 
  11   3  14       13.33       36.66     91.34 o 
 -15   4  14      209.47      236.49    123.11 o 
 -14   4  14       24.16       35.74     72.60 o 
 -13   4  14      756.27      701.94     91.11 o 
 -12   4  14       11.45       -6.75     17.50 o 
 -11   4  14     2373.19     2592.42     67.07 o 
 -10   4  14        0.44       32.86     35.77 o 
  -9   4  14      537.37      468.27     42.94 o 
  -8   4  14        0.07        4.46     20.43 o 
  -7   4  14     4585.65     4653.71     65.77 o 
  -6   4  14       28.87       34.83     38.79 o 
  -5   4  14     2716.64     2844.84     58.70 o 
  -4   4  14      391.75      384.77     35.95 o 
  -3   4  14    11128.79    11477.49    110.71 o 
  -2   4  14       48.94       52.10     30.44 o 
  -1   4  14     7291.51     7560.63     64.45 o 
   0   4  14      349.44      329.33     25.93 o 
   1   4  14     4338.42     4455.66     48.34 o 
   2   4  14      815.69      811.68     30.25 o 
   3   4  14     4609.76     4922.53     58.27 o 
   4   4  14       28.04       35.04     32.20 o 
   5   4  14      243.11      171.87     50.42 o 
   6   4  14       12.83       -5.17     38.44 o 
   7   4  14     6033.01     6790.67    105.35 o 
   8   4  14       46.36       42.63    114.16 o 
   9   4  14      601.72      477.54    100.33 o 
  10   4  14      166.13      171.30    107.41 o 
  11   4  14     1087.43      971.11    128.94 o 
 -15   5  14        7.26       35.57    203.27 o 
 -14   5  14      381.92      408.22    105.64 o 
 -13   5  14      376.67      372.63     91.11 o 
 -12   5  14     2327.22     2487.52    101.97 o 
 -11   5  14        7.06       16.78    116.19 o 
 -10   5  14     1737.60     1703.89     55.70 o 
  -9   5  14      165.75      228.78     97.91 o 
  -8   5  14     2650.91     2722.19     80.22 o 
  -7   5  14        1.65      -15.87     28.01 o 
  -6   5  14     6294.58     6737.53     88.26 o 
  -5   5  14      404.54      372.76     39.09 o 
  -4   5  14     1840.38     1816.36     48.11 o 
  -3   5  14      566.09      509.22     37.78 o 
  -2   5  14     6142.42     6281.65     69.13 o 
  -1   5  14      543.71      504.79     25.87 o 
   0   5  14     1322.89     1306.42     28.75 o 
   1   5  14     1181.08     1125.70     29.18 o 
   2   5  14    10636.47    11453.94    102.77 o 
   3   5  14      290.26      249.92     34.82 o 
   4   5  14     2614.30     2685.59     56.80 o 
   5   5  14      133.27       90.18     53.32 o 
   6   5  14     2065.17     2151.66     61.73 o 
   7   5  14      133.60      120.06     62.68 o 
   8   5  14     1656.08     1553.40     87.83 o 
   9   5  14      551.94      477.78    101.66 o 
  10   5  14      214.44      149.54    114.92 o 
  11   5  14      167.60      127.85    136.23 o 
 -15   6  14      474.38      468.35    170.10 o 
 -14   6  14      205.55      180.53    111.45 o 
 -13   6  14     2049.42     2061.40     94.25 o 
 -12   6  14      942.07      935.18     85.81 o 
 -11   6  14     1899.04     1856.26    137.80 o 
 -10   6  14      150.57      134.69     70.65 o 
  -9   6  14     1677.93     1483.64     66.25 o 
  -8   6  14     1413.08     1387.67     62.63 o 
  -7   6  14     1210.69     1045.49     58.16 o 
  -6   6  14       48.24       45.24     39.20 o 
  -5   6  14      290.07      231.34     41.71 o 
  -4   6  14     1403.09     1425.65     43.64 o 
  -3   6  14     3060.96     3075.55     62.50 o 
  -2   6  14        2.15      -15.15     28.89 o 
  -1   6  14     2417.19     2311.26     40.52 o 
   0   6  14     1833.52     1801.72     33.12 o 
   1   6  14     1026.40      981.44     30.75 o 
   2   6  14      861.22      807.96     31.03 o 
   3   6  14     2892.88     2760.14     52.44 o 
   4   6  14     1478.82     1413.03     43.68 o 
   5   6  14      553.74      487.40     55.78 o 
   6   6  14      548.52      544.75     61.72 o 
   7   6  14     3403.21     3375.97     78.32 o 
   8   6  14     1064.18      967.52     91.02 o 
   9   6  14      662.94      621.23    100.58 o 
  10   6  14      226.29      247.16    124.07 o 
 -14   7  14      665.58      616.68    112.68 o 
 -13   7  14     1242.08     1197.13     97.24 o 
 -12   7  14     1133.54     1027.54     91.32 o 
 -11   7  14       25.84       21.20     54.08 o 
 -10   7  14      362.73      274.07     76.15 o 
  -9   7  14     2568.23     2569.54     84.02 o 
  -8   7  14     3154.72     3447.22     92.77 o 
  -7   7  14      127.24      142.18     62.03 o 
  -6   7  14      332.36      336.41     57.25 o 
  -5   7  14     2008.17     2012.89     67.76 o 
  -4   7  14      838.41      935.17     41.56 o 
  -3   7  14      425.35      360.82     35.30 o 
  -2   7  14       98.87       79.09     36.63 o 
  -1   7  14      754.30      704.72     34.54 o 
   0   7  14      288.57      255.88     30.14 o 
   1   7  14     1318.92     1296.54     31.20 o 
   2   7  14      951.26      934.36     36.00 o 
   3   7  14       76.25      115.81     43.94 o 
   4   7  14     1526.15     1468.66     45.36 o 
   5   7  14     1670.36     1783.63     49.71 o 
   6   7  14       33.15        1.48     34.18 o 
   7   7  14       29.24       34.39     73.12 o 
   8   7  14      706.09      682.15     95.96 o 
   9   7  14      981.77     1039.11    127.41 o 
  10   7  14      866.66      813.00    120.90 o 
 -14   8  14     1538.03     1630.45    170.24 o 
 -13   8  14      189.39      150.27    105.86 o 
 -12   8  14      257.06      222.99     96.54 o 
 -11   8  14      294.96      318.84     87.25 o 
 -10   8  14      990.84      864.13     87.52 o 
  -9   8  14     1475.17     1532.50     80.66 o 
  -8   8  14      285.72      209.68     64.87 o 
  -7   8  14      267.58      227.98     64.43 o 
  -6   8  14      233.74      175.01     60.39 o 
  -5   8  14        0.23        7.49     28.11 o 
  -4   8  14     1372.90     1311.97     56.56 o 
  -3   8  14      233.39      162.11     47.26 o 
  -2   8  14        9.79        5.21     10.64 o 
  -1   8  14        2.36       -5.70     50.80 o 
   0   8  14     1373.94     1391.80     32.11 o 
   1   8  14       20.97       24.32     30.87 o 
   2   8  14      197.47      155.01     38.04 o 
   3   8  14       73.50       54.34     44.30 o 
   4   8  14      216.74      163.39     50.61 o 
   5   8  14      707.02      713.82     51.97 o 
   6   8  14     1220.68     1173.96     65.98 o 
   7   8  14      172.46      117.59     77.71 o 
   8   8  14      311.62      259.91    104.13 o 
   9   8  14      427.60      463.93    113.68 o 
  10   8  14     1878.67     2026.57    123.43 o 
 -13   9  14     1132.02      959.27    109.98 o 
 -12   9  14      172.83      170.32    101.73 o 
 -11   9  14      133.88      120.34     94.12 o 
 -10   9  14       13.77        8.64     77.54 o 
  -9   9  14     2348.41     2139.71    128.61 o 
  -8   9  14       97.51       75.36     82.90 o 
  -7   9  14      119.17       90.88     78.47 o 
  -6   9  14      146.46       92.78     65.95 o 
  -5   9  14     1715.86     1797.04     67.76 o 
  -4   9  14      163.90      133.41     47.90 o 
  -3   9  14        7.53      -24.00     44.66 o 
  -2   9  14      135.98      152.39     47.58 o 
  -1   9  14      110.94      137.46     48.26 o 
   0   9  14      398.06      423.02     40.96 o 
   1   9  14     1214.23     1166.14     38.62 o 
   2   9  14       50.41       50.50     44.71 o 
   3   9  14        2.43        0.87     46.56 o 
   4   9  14       77.90       85.59     47.90 o 
   5   9  14     1805.37     1808.80     53.61 o 
   6   9  14       45.25       50.96     63.69 o 
   7   9  14       12.52       19.33     70.09 o 
   8   9  14      340.43      312.34    110.10 o 
   9   9  14      434.70      405.95    124.15 o 
 -13  10  14      630.09      664.03    170.90 o 
 -12  10  14      742.58      635.45     95.15 o 
 -11  10  14       86.35       67.26     83.27 o 
 -10  10  14     1056.52     1039.25     72.75 o 
  -9  10  14       46.72       31.00    109.00 o 
  -8  10  14      476.19      399.73     65.72 o 
  -7  10  14      675.13      620.96     58.54 o 
  -6  10  14        2.03       -9.76     20.12 o 
  -5  10  14      474.98      434.46     65.46 o 
  -4  10  14     2475.48     2549.02     97.59 o 
  -3  10  14      318.58      281.58     50.44 o 
  -2  10  14        1.85       -6.60     59.88 o 
  -1  10  14       59.66       31.10     53.05 o 
   0  10  14     1470.87     1544.13     51.56 o 
   1  10  14       80.69       64.74     44.84 o 
   2  10  14      128.64      123.11     46.06 o 
   3  10  14     1307.69     1336.07     51.87 o 
   4  10  14       16.86       17.40     42.47 o 
   5  10  14        0.03       -0.64     22.28 o 
   6  10  14      931.85      864.75     64.11 o 
   7  10  14      260.75      287.39     78.15 o 
   8  10  14      120.60       74.52     94.64 o 
   9  10  14      461.19      408.54    124.11 o 
 -12  11  14     1092.63     1185.99     92.96 o 
 -11  11  14      175.45      110.98     90.86 o 
 -10  11  14        3.15      -10.01     56.73 o 
  -9  11  14     1274.02     1267.86     73.74 o 
  -8  11  14     1353.91     1292.45     66.62 o 
  -7  11  14      863.94      802.79     63.32 o 
  -6  11  14      370.00      328.32     75.22 o 
  -5  11  14     1888.82     1924.73     73.55 o 
  -4  11  14       96.54       70.91     59.95 o 
  -3  11  14      180.08      139.23     52.55 o 
  -2  11  14     2383.96     2479.65     95.98 o 
  -1  11  14        6.54       27.51     49.02 o 
   0  11  14        0.22       12.30     68.67 o 
   1  11  14     2036.58     1962.59     82.78 o 
   2  11  14     1040.16      921.71     58.71 o 
   3  11  14       88.01       94.22     70.87 o 
   4  11  14      663.84      590.31     59.76 o 
   5  11  14     1358.54     1389.88     62.92 o 
   6  11  14      225.13      224.17     71.54 o 
   7  11  14      181.37      191.83    103.15 o 
   8  11  14     2152.47     2345.77    121.58 o 
 -12  12  14      143.38       86.85    183.96 o 
 -11  12  14     1355.38     1493.67     91.99 o 
 -10  12  14      244.17      252.10     82.89 o 
  -9  12  14      274.75      210.17     83.09 o 
  -8  12  14       26.98       23.09     60.89 o 
  -7  12  14     3678.74     3800.28    105.86 o 
  -6  12  14       32.60       26.15     80.50 o 
  -5  12  14       44.77       42.03     68.40 o 
  -4  12  14      914.11      744.42     61.85 o 
  -3  12  14     2834.48     2899.17     71.79 o 
  -2  12  14       32.36       61.15     58.95 o 
  -1  12  14     1945.24     1978.68     74.98 o 
   0  12  14      446.54      361.49     75.96 o 
   1  12  14      644.78      599.21     72.40 o 
   2  12  14      238.02      252.31     65.12 o 
   3  12  14     3365.58     3772.56     80.35 o 
   4  12  14      145.62      141.27     68.83 o 
   5  12  14      123.30       95.97     88.30 o 
   6  12  14      623.42      548.96     87.87 o 
   7  12  14     1684.21     1844.29    104.50 o 
   8  12  14      287.77      239.11    182.09 o 
 -11  13  14       75.38      111.23    160.51 o 
 -10  13  14      476.35      473.37     90.60 o 
  -9  13  14      141.26      134.03     88.35 o 
  -8  13  14      514.41      482.19     98.71 o 
  -7  13  14       20.28       -0.83      9.50 o 
  -6  13  14     3223.69     3352.97    159.58 o 
  -5  13  14       14.99        1.62      8.57 o 
  -4  13  14       22.42      -22.79     48.63 o 
  -3  13  14      134.15      180.87     65.18 o 
  -2  13  14     4756.08     5169.20     92.85 o 
  -1  13  14      264.29      236.32     74.36 o 
   0  13  14      682.73      616.01     79.34 o 
   1  13  14       59.25       15.77     69.47 o 
   2  13  14     3711.02     3985.65    105.65 o 
   3  13  14       58.52       65.21     84.54 o 
   4  13  14     1278.60     1377.87    102.44 o 
   5  13  14       68.09        2.29     65.92 o 
   6  13  14      748.41      892.40    113.19 o 
   7  13  14       61.78      101.56    110.89 o 
 -10  14  14        3.63       35.30    149.32 o 
  -9  14  14      184.95      114.72    105.62 o 
  -8  14  14      521.39      453.19    106.55 o 
  -7  14  14     1702.53     1832.38     99.22 o 
  -6  14  14      303.81      228.07     92.64 o 
  -5  14  14      392.41      399.49     75.41 o 
  -4  14  14      569.18      615.81     72.48 o 
  -3  14  14     1470.25     1351.72     70.68 o 
  -2  14  14       27.48       44.43     65.01 o 
  -1  14  14     1505.98     1352.47    117.95 o 
   0  14  14      557.56      646.50     86.32 o 
   1  14  14     1093.79     1012.24    126.15 o 
   2  14  14      143.39      189.29    133.61 o 
   3  14  14     3008.09     3307.06    108.49 o 
   4  14  14      594.52      487.16    110.99 o 
   5  14  14        0.15       27.17    657.24 o 
   6  14  14      168.93      121.62    147.52 o 
   7  14  14     1997.12     2110.52    193.82 o 
  -9  15  14      137.52       93.38    182.36 o 
  -8  15  14      863.21      818.91    117.32 o 
  -7  15  14       16.38       33.92     89.17 o 
  -6  15  14      382.38      416.11    107.18 o 
  -5  15  14      312.66      287.78     79.09 o 
  -4  15  14       36.54       33.71     75.41 o 
  -3  15  14     1832.54     2057.50     78.60 o 
  -2  15  14      769.11      636.89     92.49 o 
  -1  15  14      524.25      535.09    138.53 o 
   0  15  14      330.66      306.91    136.00 o 
   1  15  14      345.71      328.62    138.40 o 
   2  15  14      951.19      986.79    144.13 o 
   3  15  14        9.63      -13.72     84.45 o 
   4  15  14      993.96      996.82    120.83 o 
   5  15  14      372.49      392.16    131.78 o 
  -8  16  14     1282.07     1279.32    175.83 o 
  -7  16  14       90.54       85.60    131.27 o 
  -6  16  14      249.08      284.21    117.83 o 
  -5  16  14      144.12      158.19     92.65 o 
  -4  16  14      513.40      512.40     89.39 o 
  -3  16  14      230.16      174.90    141.20 o 
  -2  16  14        0.35        5.20   2127.31 o 
  -1  16  14      154.48      128.81    151.72 o 
   0  16  14      356.66      249.90    151.19 o 
   1  16  14       93.84       47.29    162.11 o 
   2  16  14      411.97      391.76    169.44 o 
   3  16  14      407.73      310.37    172.64 o 
   4  16  14      502.15      392.16    203.41 o 
  -6  17  14      157.75       93.64    248.43 o 
  -5  17  14      603.25      485.14    176.10 o 
 -13   0  15     2497.50     2322.25    153.72 o 
 -11   0  15     4679.63     4994.68    109.52 o 
  -9   0  15     3168.07     3199.27    202.07 o 
  -7   0  15     1611.28     1742.28     62.59 o 
  -5   0  15       14.93       12.22     34.35 o 
  -3   0  15     3010.80     3016.36     75.52 o 
  -1   0  15     3374.25     3286.12     68.87 o 
   1   0  15     4153.89     4287.68     84.16 o 
   3   0  15     3841.83     3950.93     88.01 o 
   5   0  15       58.99       35.08     95.82 o 
   7   0  15     1765.78     1570.11    117.22 o 
   9   0  15     1073.02     1043.54    146.53 o 
 -15   1  15      252.98      191.55    171.84 o 
 -14   1  15      248.55      251.82    109.58 o 
 -13   1  15      324.58      279.32     64.32 o 
 -12   1  15     1612.53     1577.42     57.50 o 
 -11   1  15       19.27       12.93     49.80 o 
 -10   1  15      403.56      385.20     47.61 o 
  -9   1  15      970.22      852.42     42.94 o 
  -8   1  15     1507.26     1538.37     52.24 o 
  -7   1  15       46.89       38.98     39.30 o 
  -6   1  15     3900.48     4142.17     63.74 o 
  -5   1  15      505.44      416.69     35.25 o 
  -4   1  15      811.61      751.96     33.64 o 
  -3   1  15      453.86      376.85     33.52 o 
  -2   1  15     2576.07     2666.44     58.01 o 
  -1   1  15        2.30       -8.91     23.36 o 
   0   1  15     1184.20     1183.78     34.50 o 
   1   1  15       19.08       21.88     22.55 o 
   2   1  15     3721.25     3688.30     58.25 o 
   3   1  15       85.50       63.53     43.72 o 
   4   1  15     4229.40     4443.59     68.16 o 
   5   1  15      170.49      115.24     47.53 o 
   6   1  15     2320.20     2346.44     64.78 o 
   7   1  15      499.75      377.05     87.27 o 
   8   1  15     2384.19     2570.21    184.56 o 
   9   1  15        0.19      -16.99     65.39 o 
  10   1  15      301.81      299.70    113.43 o 
 -15   2  15       14.22       -9.21     38.75 o 
 -14   2  15      838.76      700.27    103.76 o 
 -13   2  15      234.90      162.19     74.17 o 
 -12   2  15      434.57      324.01     60.01 o 
 -11   2  15     2210.32     2275.75     55.22 o 
 -10   2  15     1789.19     1770.59     48.99 o 
  -9   2  15      539.42      498.23     43.55 o 
  -8   2  15      671.83      533.06     40.82 o 
  -7   2  15     1056.37      978.68     39.22 o 
  -6   2  15      216.27      151.13     37.74 o 
  -5   2  15      599.28      531.09     35.89 o 
  -4   2  15      585.26      526.98     34.02 o 
  -3   2  15      854.17      867.19     39.07 o 
  -2   2  15     1210.18     1119.39     34.33 o 
  -1   2  15     3780.06     3937.04     48.90 o 
   0   2  15      660.81      728.24     33.94 o 
   1   2  15     2724.96     2587.56     48.12 o 
   2   2  15       85.18       66.72     35.06 o 
   3   2  15     2618.44     2618.89     52.46 o 
   4   2  15       12.38        7.81     14.55 o 
   5   2  15      335.03      327.94     47.15 o 
   6   2  15      898.58      751.26     59.00 o 
   7   2  15     4278.25     4692.98    112.46 o 
   8   2  15      138.97       95.94     86.73 o 
   9   2  15      729.07      665.72    103.94 o 
  10   2  15      301.51      247.05    118.17 o 
 -15   3  15     1034.05      987.08    122.54 o 
 -14   3  15       11.54      -12.05     99.28 o 
 -13   3  15      839.09      753.73     96.63 o 
 -12   3  15       50.06       20.71     28.45 o 
 -11   3  15        0.32       46.21     42.20 o 
 -10   3  15      411.30      372.80     49.06 o 
  -9   3  15     2242.59     2155.98     50.86 o 
  -8   3  15       12.75        3.00     17.46 o 
  -7   3  15      410.14      366.90     39.40 o 
  -6   3  15     3452.60     3579.96     59.67 o 
  -5   3  15     2860.12     2966.56     86.71 o 
  -4   3  15      360.90      331.01     40.44 o 
  -3   3  15      615.80      694.98     52.00 o 
  -2   3  15      464.27      430.69     34.12 o 
  -1   3  15       16.49        5.38     33.15 o 
   0   3  15     1099.11     1144.95     31.63 o 
   1   3  15     2485.04     2537.94     59.26 o 
   2   3  15     2004.12     2057.32     46.01 o 
   3   3  15       20.14       34.86     42.44 o 
   4   3  15     2354.00     2330.77     57.74 o 
   5   3  15     2817.33     2947.38     69.11 o 
   6   3  15     2611.75     2549.60     75.83 o 
   7   3  15        2.17       10.53     66.46 o 
   8   3  15      715.90      649.65     95.12 o 
   9   3  15      395.43      406.07    107.78 o 
  10   3  15       10.74       25.63     89.08 o 
 -14   4  15      760.59      722.82    108.46 o 
 -13   4  15        1.65       -9.75     35.42 o 
 -12   4  15      293.51      234.07     88.35 o 
 -11   4  15       47.61       37.89     83.26 o 
 -10   4  15      812.10      723.36     58.04 o 
  -9   4  15      255.87      197.96     46.02 o 
  -8   4  15     1336.29     1294.20     43.05 o 
  -7   4  15        4.50       15.57     58.01 o 
  -6   4  15      423.37      357.82     44.07 o 
  -5   4  15      174.65      172.67     41.30 o 
  -4   4  15     3980.92     4206.61     72.32 o 
  -3   4  15        1.29       23.24     30.55 o 
  -2   4  15      766.42      711.95     34.35 o 
  -1   4  15      619.29      579.77     35.28 o 
   0   4  15     4615.54     4810.12     56.34 o 
   1   4  15       38.26       36.21     31.13 o 
   2   4  15      400.73      362.32     34.72 o 
   3   4  15       36.40       10.54     30.95 o 
   4   4  15      375.19      369.33     44.17 o 
   5   4  15       12.83       -4.01     25.67 o 
   6   4  15     1833.49     1729.54     61.93 o 
   7   4  15      788.39      683.95     68.33 o 
   8   4  15      687.11      654.21     94.51 o 
   9   4  15        5.76       19.85    246.30 o 
  10   4  15     1022.51     1051.21    120.88 o 
 -15   5  15      944.25      900.21    185.29 o 
 -14   5  15        3.42       30.10    182.09 o 
 -13   5  15      520.45      441.36     99.98 o 
 -12   5  15      176.27      109.58     82.46 o 
 -11   5  15       59.98       52.46     84.44 o 
 -10   5  15        1.74        0.75     16.43 o 
  -9   5  15     2657.03     2885.45    129.74 o 
  -8   5  15       48.98        0.49     34.06 o 
  -7   5  15     1149.61     1102.80     47.79 o 
  -6   5  15      441.22      370.32     45.06 o 
  -5   5  15     3767.28     3856.67     70.34 o 
  -4   5  15       11.79        0.79     16.02 o 
  -3   5  15     1580.24     1566.06     47.12 o 
  -2   5  15     1362.88     1368.69     37.90 o 
  -1   5  15      167.91      141.90     36.38 o 
   0   5  15      220.41      301.48     31.47 o 
   1   5  15     3843.50     3898.38     48.24 o 
   2   5  15     1361.52     1385.12     43.98 o 
   3   5  15      199.39      174.81     39.29 o 
   4   5  15       19.95       25.74     54.46 o 
   5   5  15     3650.03     4012.60     80.35 o 
   6   5  15       98.89      118.67     64.56 o 
   7   5  15        1.88       10.19     62.63 o 
   8   5  15      594.75      565.43     98.87 o 
   9   5  15      338.00      301.78    110.96 o 
  10   5  15        0.59       -5.63    120.17 o 
 -14   6  15      866.19      854.94    114.59 o 
 -13   6  15      106.40      123.55    107.14 o 
 -12   6  15       96.47       94.92    101.77 o 
 -11   6  15      255.35      202.41     85.78 o 
 -10   6  15     2890.51     2862.89     91.32 o 
  -9   6  15       10.91       58.14     68.68 o 
  -8   6  15      115.52       83.77     68.66 o 
  -7   6  15     1413.47     1477.60     63.55 o 
  -6   6  15       11.91       -1.35      6.91 o 
  -5   6  15      576.16      537.97     45.36 o 
  -4   6  15     1648.99     1538.95     47.48 o 
  -3   6  15      353.57      291.16     44.11 o 
  -2   6  15       19.09       38.56     39.32 o 
  -1   6  15     2510.31     2625.94     45.17 o 
   0   6  15     1939.64     1924.09     35.15 o 
   1   6  15      410.80      425.11     31.54 o 
   2   6  15        0.99        0.56      5.67 o 
   3   6  15     3197.30     3447.03     59.74 o 
   4   6  15      122.08       92.72     54.42 o 
   5   6  15        1.97        0.13      6.72 o 
   6   6  15     1068.43     1025.63     65.97 o 
   7   6  15     1554.77     1583.53     72.47 o 
   8   6  15      164.81      149.74    104.36 o 
   9   6  15      295.61      269.63    107.46 o 
  10   6  15     1513.14     1752.73    181.43 o 
 -14   7  15       62.89      117.75    162.11 o 
 -13   7  15      356.22      330.86    109.30 o 
 -12   7  15     1742.50     1768.89    112.69 o 
 -11   7  15       26.92       23.32    113.45 o 
 -10   7  15      189.33      155.05     79.54 o 
  -9   7  15     1376.65     1295.83     90.85 o 
  -8   7  15     1716.96     1490.19     92.38 o 
  -7   7  15        0.28       -7.78     51.03 o 
  -6   7  15     2901.89     2994.61    123.88 o 
  -5   7  15     2690.37     2664.69     80.06 o 
  -4   7  15      278.06      192.44     58.21 o 
  -3   7  15       21.94       19.15     44.26 o 
  -2   7  15     4388.11     4610.48     66.04 o 
  -1   7  15       54.06       49.14     38.47 o 
   0   7  15       45.38       51.44     35.74 o 
   1   7  15      563.68      558.34     34.16 o 
   2   7  15     2423.72     2575.39     58.91 o 
   3   7  15       45.26       48.56     58.74 o 
   4   7  15     1189.84     1214.15     57.63 o 
   5   7  15      349.39      356.09     64.11 o 
   6   7  15      604.81      594.40     69.74 o 
   7   7  15        6.35        0.10     76.98 o 
   8   7  15     1443.09     1258.50    108.15 o 
   9   7  15       76.84       16.13    115.71 o 
 -13   8  15     1369.58     1282.24    114.25 o 
 -12   8  15      338.07      305.81    101.87 o 
 -11   8  15     1455.31     1361.40     91.16 o 
 -10   8  15      920.20      868.61     83.85 o 
  -9   8  15      875.99      765.94     77.27 o 
  -8   8  15      117.10      113.48     74.39 o 
  -7   8  15     3977.16     4005.05    102.05 o 
  -6   8  15        0.81      -17.37     50.33 o 
  -5   8  15       61.79       60.55     63.80 o 
  -4   8  15      155.93       56.75     62.88 o 
  -3   8  15     3352.43     3310.54     86.95 o 
  -2   8  15        0.27       -8.31     85.70 o 
  -1   8  15     1349.68     1364.40     41.04 o 
   0   8  15      645.61      655.89     38.60 o 
   1   8  15      610.03      588.51     39.62 o 
   2   8  15       36.52       23.43     38.63 o 
   3   8  15     2153.93     2241.56     53.13 o 
   4   8  15      470.08      435.88     54.64 o 
   5   8  15        1.35       -0.56     24.66 o 
   6   8  15       16.76       -1.97     13.72 o 
   7   8  15     1653.07     1711.88     81.03 o 
   8   8  15        5.50        9.07    159.01 o 
   9   8  15     1700.48     1844.52    158.18 o 
 -12   9  15     2956.89     3031.97    108.76 o 
 -11   9  15      148.94      159.28     99.42 o 
 -10   9  15      357.97      348.30     94.42 o 
  -9   9  15      161.96      200.02     77.69 o 
  -8   9  15     3683.17     3795.48    249.30 o 
  -7   9  15        0.21       39.35     71.55 o 
  -6   9  15     2272.53     2472.10     82.75 o 
  -5   9  15      369.47      360.80     69.04 o 
  -4   9  15     2365.02     2354.98     80.72 o 
  -3   9  15       32.55        4.45     16.91 o 
  -2   9  15     4072.41     4182.94     78.70 o 
  -1   9  15      128.58       90.05     47.38 o 
   0   9  15      113.99      109.83     51.56 o 
   1   9  15      415.62      361.67     43.87 o 
   2   9  15     3277.71     3450.16     89.93 o 
   3   9  15        3.69        2.63     28.43 o 
   4   9  15     1871.06     1988.50     71.39 o 
   5   9  15      205.25      194.31     63.34 o 
   6   9  15     1045.96      988.72     75.39 o 
   7   9  15      165.00      128.35     89.97 o 
   8   9  15     2110.72     2193.03    243.50 o 
   9   9  15        8.24      -23.31    108.30 o 
 -12  10  15       20.62       13.89     29.23 o 
 -11  10  15     1240.23     1203.85     85.22 o 
 -10  10  15      596.87      450.46     76.06 o 
  -9  10  15       18.58       -2.15     49.05 o 
  -8  10  15      402.14      335.02     68.35 o 
  -7  10  15     2419.45     2410.42     85.65 o 
  -6  10  15      737.33      732.97     73.78 o 
  -5  10  15      340.20      310.83     72.62 o 
  -4  10  15      101.27       55.50     60.61 o 
  -3  10  15     3466.14     3551.37     76.34 o 
  -2  10  15       65.92       47.93     45.71 o 
  -1  10  15     2094.12     2155.16     60.49 o 
   0  10  15      329.14      352.34     57.01 o 
   1  10  15     2703.39     2594.04    112.89 o 
   2  10  15        0.62       -0.64      7.28 o 
   3  10  15     1633.73     1639.84     55.14 o 
   4  10  15       89.19       89.22     69.17 o 
   5  10  15        0.74       15.03     26.70 o 
   6  10  15       20.52       26.86     73.35 o 
   7  10  15     1242.31     1261.36     90.78 o 
   8  10  15        2.45       19.29     65.74 o 
 -12  11  15      246.14      230.31    177.30 o 
 -11  11  15      126.22       90.09     85.51 o 
 -10  11  15      293.70      301.49     86.14 o 
  -9  11  15     1362.05     1297.11     78.24 o 
  -8  11  15       66.46        4.13     24.51 o 
  -7  11  15       13.45       13.26     74.90 o 
  -6  11  15     2800.06     2906.33     92.54 o 
  -5  11  15      540.29      426.38     78.74 o 
  -4  11  15      481.83      483.92     61.29 o 
  -3  11  15       81.33      110.56     63.95 o 
  -2  11  15     2589.65     2717.06     68.70 o 
  -1  11  15      573.55      454.66     59.96 o 
   0  11  15      349.05      337.17     74.64 o 
   1  11  15      176.39      183.62     79.07 o 
   2  11  15     1824.52     1765.07     65.34 o 
   3  11  15       23.52       17.32     47.91 o 
   4  11  15     1392.80     1321.32     66.62 o 
   5  11  15       40.26       10.60     22.67 o 
   6  11  15     1619.51     1685.63     89.12 o 
   7  11  15       81.44       41.76    136.99 o 
   8  11  15      698.24      710.52    189.02 o 
 -11  12  15      315.88      349.00    175.43 o 
 -10  12  15      877.68      888.95     91.50 o 
  -9  12  15        5.31        0.15      4.00 o 
  -8  12  15      949.79      909.70     96.49 o 
  -7  12  15       97.61      109.28    100.41 o 
  -6  12  15      548.27      459.38     87.73 o 
  -5  12  15       97.95       65.00    101.69 o 
  -4  12  15      964.47      911.81     65.03 o 
  -3  12  15      399.75      382.07     65.73 o 
  -2  12  15       11.97       21.87     58.77 o 
  -1  12  15     1110.79     1131.65     64.14 o 
   0  12  15     1423.70     1400.08     78.98 o 
   1  12  15      586.58      526.68     81.01 o 
   2  12  15      103.20      110.62     80.42 o 
   3  12  15      159.16      136.64     72.74 o 
   4  12  15     1278.71     1452.55     79.01 o 
   5  12  15       54.33       63.47    117.90 o 
   6  12  15      284.86      271.71     98.90 o 
   7  12  15      324.46      339.41    179.43 o 
 -11  13  15        1.81        3.46     78.19 o 
  -9  13  15      900.63      880.46    113.03 o 
  -8  13  15        0.38       11.52    171.61 o 
  -7  13  15      385.78      278.32    101.97 o 
  -6  13  15      127.19      109.05     86.70 o 
  -5  13  15      411.96      350.36     94.85 o 
  -4  13  15      184.03      160.01     71.77 o 
  -3  13  15     1456.87     1432.08     69.62 o 
  -2  13  15       30.76       26.44     59.29 o 
  -1  13  15      334.46      330.30     88.68 o 
   0  13  15       43.23       43.33     75.82 o 
   1  13  15     2399.01     2441.99     89.42 o 
   2  13  15      119.03      139.73     96.51 o 
   3  13  15       93.74       79.23    114.80 o 
   4  13  15        5.77        5.88     31.05 o 
   5  13  15     1660.93     1811.74    114.65 o 
   6  13  15       90.72      121.79    124.83 o 
  -9  14  15      146.59      186.36    189.15 o 
  -8  14  15      356.74      274.86    120.87 o 
  -7  14  15      869.02      948.44    109.05 o 
  -6  14  15       49.88       45.48    118.03 o 
  -5  14  15       44.23       39.70    137.25 o 
  -4  14  15     1109.77      991.98     79.27 o 
  -3  14  15      842.34      865.74     77.32 o 
  -2  14  15        0.75       19.24     35.65 o 
  -1  14  15      230.08      184.76     98.87 o 
   0  14  15     1547.28     1499.99     96.06 o 
   1  14  15      116.68      149.59    125.35 o 
   2  14  15      144.09       97.11    145.46 o 
   3  14  15      870.39      906.20    159.45 o 
   4  14  15      866.67      926.58    122.24 o 
   5  14  15       41.90       21.61    118.02 o 
   6  14  15      227.00       89.51    200.74 o 
  -8  15  15      422.82      450.77    174.90 o 
  -7  15  15        0.24        0.40     30.72 o 
  -6  15  15      208.57      238.38    112.25 o 
  -5  15  15     1207.82     1243.99     88.35 o 
  -4  15  15       72.87       90.59     82.85 o 
  -3  15  15      207.85      186.27     99.25 o 
  -2  15  15     1516.86     1591.60    104.06 o 
  -1  15  15       55.95       60.88    141.73 o 
   0  15  15       52.89      -29.04    149.59 o 
   1  15  15      263.24      239.77    152.26 o 
   2  15  15      845.72      823.48    165.44 o 
   3  15  15        2.53       30.64    218.06 o 
   4  15  15      806.91      885.96    185.82 o 
   5  15  15      121.09      107.90    243.24 o 
  -6  16  15      179.92      228.98    129.84 o 
  -5  16  15       19.19       -1.04     17.32 o 
  -4  16  15      349.88      369.24    109.97 o 
  -3  16  15     1601.96     1642.44    160.78 o 
  -2  16  15       99.51      129.61    151.46 o 
  -1  16  15      355.05      303.04    182.49 o 
   0  16  15       73.24       73.40    152.26 o 
 -14   0  16     2315.47     2522.20    114.91 o 
 -12   0  16     2513.71     2748.27     90.39 o 
 -10   0  16     3666.98     3978.14     99.10 o 
  -8   0  16     1358.34     1220.48     62.93 o 
  -6   0  16     1815.81     1816.53     65.50 o 
  -4   0  16     3829.62     4087.26    121.68 o 
  -2   0  16      328.16      301.58     70.20 o 
   0   0  16     2502.63     2553.06    113.09 o 
   2   0  16      468.96      409.36     58.55 o 
   4   0  16       60.31       66.79     71.53 o 
   6   0  16        6.73       -5.93     66.54 o 
   8   0  16       18.41      -23.31    146.93 o 
  10   0  16      744.28      587.97    191.82 o 
 -15   1  16      857.47      852.79    177.96 o 
 -14   1  16       32.72       22.06     78.57 o 
 -13   1  16     1650.25     1751.54     69.82 o 
 -12   1  16      889.11      840.24     61.67 o 
 -11   1  16       12.79       23.28     68.96 o 
 -10   1  16       54.96       28.72     27.25 o 
  -9   1  16     3525.51     3676.08     66.28 o 
  -8   1  16     1379.23     1333.76     45.18 o 
  -7   1  16     1433.68     1307.14     42.24 o 
  -6   1  16      407.04      481.24     40.25 o 
  -5   1  16     4119.92     4246.24     66.48 o 
  -4   1  16      263.34      252.48     37.60 o 
  -3   1  16      462.19      426.49     42.75 o 
  -2   1  16       57.58       81.69     39.90 o 
  -1   1  16      587.17      685.58     52.13 o 
   0   1  16        2.70        4.98      8.96 o 
   1   1  16      354.73      384.20     39.23 o 
   2   1  16      286.16      237.56     39.92 o 
   3   1  16        9.38       20.12     53.87 o 
   4   1  16        3.08       23.42     32.57 o 
   5   1  16      447.47      416.29     51.73 o 
   6   1  16      527.25      431.60     67.39 o 
   7   1  16       61.96       22.98     50.70 o 
   8   1  16      105.53       86.46     88.74 o 
   9   1  16      221.35      191.13    117.79 o 
  10   1  16        5.16       -1.33     89.41 o 
 -15   2  16      281.55      275.61    127.74 o 
 -14   2  16     1112.59     1029.39    116.51 o 
 -13   2  16      452.23      437.89     80.37 o 
 -12   2  16      404.41      401.05     74.37 o 
 -11   2  16     1807.33     1863.99     56.39 o 
 -10   2  16      524.03      515.16     52.98 o 
  -9   2  16      831.78      714.33     49.26 o 
  -8   2  16      546.08      482.98     46.29 o 
  -7   2  16     2504.65     2513.46     57.84 o 
  -6   2  16        0.83       -3.30     33.54 o 
  -5   2  16       16.75       -5.19     11.10 o 
  -4   2  16     1145.30     1110.81     42.92 o 
  -3   2  16     3244.28     3431.08     68.15 o 
  -2   2  16     1153.52     1061.24     42.56 o 
  -1   2  16      848.12      748.27     38.66 o 
   0   2  16      885.26      909.10     43.89 o 
   1   2  16     1610.58     1747.15     42.69 o 
   2   2  16       25.19        1.79     34.87 o 
   3   2  16      696.66      633.35     44.07 o 
   4   2  16      211.16      182.63     49.18 o 
   5   2  16      289.38      260.01     51.13 o 
   6   2  16      192.56      160.43     70.71 o 
   7   2  16     1161.66     1115.63     93.06 o 
   8   2  16       58.12       78.38     84.46 o 
   9   2  16      104.06      121.70    120.90 o 
  10   2  16      784.25      758.23    128.10 o 
 -15   3  16      140.60      190.89    138.16 o 
 -14   3  16      171.80      119.28    136.57 o 
 -13   3  16      172.08      103.78    102.88 o 
 -12   3  16     1668.16     1673.52     75.13 o 
 -11   3  16       26.48       11.93     53.34 o 
 -10   3  16      164.25      142.59     54.10 o 
  -9   3  16      326.98      254.88     48.80 o 
  -8   3  16     3254.45     3222.36     69.16 o 
  -7   3  16      687.66      670.54     43.79 o 
  -6   3  16     3063.26     3266.06     99.14 o 
  -5   3  16       87.45       91.58     51.65 o 
  -4   3  16     3287.43     3505.32     69.57 o 
  -3   3  16      983.95      856.44     42.80 o 
  -2   3  16     3213.62     3381.13     89.12 o 
  -1   3  16        6.99       -5.84     20.82 o 
   0   3  16      138.70       87.58     47.28 o 
   1   3  16     1412.75     1374.78     41.97 o 
   2   3  16     4124.12     4295.75     65.94 o 
   3   3  16      335.61      327.15     43.63 o 
   4   3  16     2877.41     3088.50     61.36 o 
   5   3  16     1382.64     1373.55     63.42 o 
   6   3  16     3417.32     3446.02    125.75 o 
   7   3  16       48.58       59.72     71.77 o 
   8   3  16     1827.70     1849.27    104.80 o 
   9   3  16      408.81      370.09    116.28 o 
  10   3  16       12.49       15.32    248.70 o 
 -14   4  16       49.04       26.97    112.16 o 
 -13   4  16      124.60       89.95    120.16 o 
 -12   4  16       37.53       -0.22     28.49 o 
 -11   4  16     1208.53     1289.91     69.05 o
[truncated: 65,652 more chars]
